# Supplementary material for: Respiratory syncytial virus burden among Ugandan adults aged ≥65 years: A 15-year sentinel surveillance study of prevalence, coinfections, and comorbidities (2010–2025)
Source: PLoS One. 2026 Mar 13;21(3):e0333329. doi: 10.1371/journal.pone.0333329 (PMC12987428; doi:10.1371/journal.pone.0333329)
Supplement: S1 Dataset — This file contains the de-identified raw data used to generate all summary statistics, tables, and figures in the study, including the values underlying reported means, standard deviations, proportions, and graphical outputs. Variable definitions and coding are provided within the file to enable full replication of the analyses. (XLSX) [file pone.0333329.s001.xlsx]

## Sheet: Newdata_updated
DtInterview	Sample type	EpiWeek	DateOnset	Cough	DifficultyBreath	UnableDrink	Vomiting	Nasalflaring	Convulsions	Lethargy	Unconscious	Indrawing	Stridor	Hospitalized	DtHospitalizationLE4	HistoryOfFever	Fever	Temp	TempMeasurement	Cough	Shortness of Breath	SoreThroat	Hospitalized_GE5	Name_SentSite	AgeYears	Sex	IsPregnant	Occupation	OccupationSp	Headache	Nausea	Vomiting_SS	MusclePains	Diarrhea	MedProblems	Heartdisease	ChronicSOB	Asthma	ActiveTB	PriorTB	Cancer	ChronicCough	OtherMedProb	OtherMedProbSp	FluVaccine	Smoke	PatientCntPoultry	PatientCntVisited	PatientDied
2022-03-19	SARI	2022:11	2022-03-15													0	0			No	No	0	1	Nsambya	84	1				0	0	0	0	0	1	0	0	0	0	0	0	0	1	DM	0	No	0	0	0
2021-10-07	SARI	2021:40	2021-10-04													1				Yes	No	1		Kiryandongo Hospital	63	1		Health care worker		1	1	0	1	0	0	0	0	0	0	0	0	0	0		0	No	0	0	0
2021-10-03	SARI	2021:40	2021-09-28													1				Yes	No	1		Kiryandongo Hospital	65	2	0	Unemployed		1	1	0	1	0	0	0	0	0	0	0	0	0	0		0	No	0	0	0
2021-09-02	SARI	2021:35	2021-09-02													1				Yes	No	1		Kiryandongo Hospital	66	1		Laborer/farmer		1	1	0	1	0	0	0	0	0	0	0	0	0	0		0	No	0	0	0
2021-10-20	SARI	2021:42	2021-10-16													1				Yes	Yes	1		Kiryandongo Hospital	72	1		Unemployed		1	1	0	0	1	0	0	0	0	0	0	0	0	0		0	No	0	0	0
2021-10-05	SARI	2021:40	2021-10-03													1				Yes	Yes	1		Kiryandongo Hospital	75	2	0	Unemployed		1	1	0	1	0	0	0	0	0	0	0	0	0	0		0	No	0	0	0
2021-07-01	SARI	2021:26	2021-07-29													1				Yes	No	0		Kiryandongo Hospital	80	1		Unemployed		1	1	0	1	0	0	0	0	0	0	0	0	0	0		0	No	0	0	0
2021-07-01	SARI	2021:26	2021-06-29													1				Yes	No	1		Kiryandongo Hospital	74	2	0	Unemployed		1	1	0	1	0	0	0	0	0	0	0	0	0	0		0	No	0	0	0
2021-06-30	SARI	2021:26	2021-06-20													1				Yes	Yes	1	1	Kiryandongo Hospital	73	2	0	Unemployed		1	1	0	1	0	0	0	0	0	0	0	0	0	0		0	No	0	0	0
2022-03-25	SARI	2022:12	2022-03-11													1				Yes	Yes	0	1	Mbarara	92	2	0			0	0	0	0	1	0	0	0	0	0	0	0	0	0		0	No	0	0	0
2022-03-25	SARI	2022:12	2022-03-09													1	0			Yes	Yes	1	1	Mbarara	84	2	0			0	0	0	0	0	0	0	0	0	0	0	0	0	0		0	No	0	0	0
2022-03-25	SARI	2022:12	2022-03-21													1	0			Yes	Yes	0	1	Mbarara	70	2	0			1	0	0	0	1	0	0	0	0	0	0	0	0	0		0	No	0	0	0
2022-03-25	SARI	2022:12	2022-03-14													1	0			Yes	Yes	0	1	Mbarara	79	2	0			0	0	0	1	1	0	0	0	0	0	0	0	0	0		0	No	0	0	0
2022-03-29	SARI	2022:13	2022-03-13													1	0			Yes	Yes	0	1	Mbarara	75	2	0			1	0	0	1	0	0	0	0	0	0	0	0	0	0		0	No	0	0	0
2022-03-29	SARI	2022:13	2022-03-19													1	0			Yes	Yes	0	1	Mbarara	71	2	0			0	0	1	0	0	1	0	0	0	0	0	0	0	1	DIABETIC MELLITUS	0	No	0	0	0
2022-04-03	SARI	2022:14	2022-03-20													1	0			Yes	Yes	0	1	Mbarara	78	2	0			1	0	0	0	0	0	0	0	0	0	0	0	0	0		0	No	0	0	0
2022-03-16	SARI	2022:11	2022-03-09													1	1	36.5	1	Yes	Yes	0	1	Mbarara	63	2	0			1	1	0	0	0	0	0	0	0	0	0	0	0	0		0	No	0	0	0
2022-04-03	SARI	2022:14	2022-03-23													0	0			Yes	Yes	0	1	Mbarara	75	2	0			0	0	0	0	0	0	0	0	0	0	0	0	0	0		0	No	0	0	0
2022-02-21	SARI	2022:08	2022-02-15													0	1	37.5	1	Yes	Yes	0	1	Mbarara	79	1				1	1	0	1	0	0	0	0	0	0	0	0	0	0		0	No	0	0	0
2022-02-21	SARI	2022:08	2022-02-12													0	1	38	1	Yes	Yes	0	1	Mbarara	81	1				0	0	1	0	1	0	0	0	0	0	0	0	0	0		0	No	0	0	0
2022-03-16	SARI	2022:11	2022-03-06													1	0			Yes	No	0	1	Mbarara	66	2	0			0	0	0	0	0	0	0	0	0	0	0	0	0	0		0	No	0	0	0
2022-03-14	SARI	2022:11	2022-02-21													1	1	36	1	Yes	Yes	0	1	Mbarara	86	2	0			0	0	0	0	0	0	0	0	0	0	0	0	0	0		0	No	0	0	0
2022-03-11	SARI	2022:10	2022-03-01													1	1	36.3	1	Yes	Yes	0	1	Mbarara	70	2	0			1	1	0	0	0	1	0	0	0	0	0	0	1	0		0	No	0	0	0
2022-02-14	SARI	2022:07	2022-02-13													1	0			Yes	No	0	1	Mbarara	81	2	0			1	0	1	0	1	1	0	0	0	0	0	0	0	1	PUD	0	No	0	0	0
2022-03-16	SARI	2022:11	2022-03-05													1	1	36	1	Yes	No	1	1	Fort Portal	80	2	0	Laborer/farmer		1	0	0	1	0	1	0	0	1	0	0	0	0	1	CAP	0	No	0	0	0
2022-03-16	SARI	2022:11	2022-03-13													1	1	37	1	Yes	No	1	1	Fort Portal	84	2	0			0	0	0	1	0	1	0	0	0	0	0	0	0	1	CAP	0	No	0	0	0
2022-03-16	SARI	2022:11	2022-03-08													1	1	36.5	1	Yes	No	1	1	Fort Portal	70	2	0	Laborer/farmer		0	0	0	1	0	1	0	0	0	0	1	0	0	1	PM, HTN	0	No	0	0	0
2022-02-24	SARI	2022:08	2022-02-20													0	0			Yes	Yes	0	0	Kiryandongo	87	2	0			1	0	0	1	0	0	0	0	0	0	0	0	0	0		0	No	0	0	0
2021-01-21	SARI	2021:03	2021-01-19													0	0			No	No	0	1	Nsambya	64	2	0			0	0	0	0	0	1	0	0	0	0	0	0	0	1	COVID 19	0	No	0	0	0
2022-04-05	SARI	2022:14	2022-04-02													1	0			Yes	No	1	0	Kiryandongo	68	1				1	1	0	1	1	0	0	0	0	0	0	0	0	0		0	No	0	0	0
2022-04-01	SARI	2022:13	2022-03-25													1	0			Yes	No	1	0	Kiryandongo	80	2	0			1	1	1	1	1	0	0	0	0	0	0	0	0	0		0	No	0	0	0
2022-04-12	SARI	2022:15	2022-04-09													1	0			Yes	No	1	0	Kiryandongo	83	1				0	1	0	1	0	0	0	0	0	0	0	0	0	0		0	No	0	0	0
2022-02-06	SARI	2022:06	2022-02-03													1	0			Yes	No	1	0	Kiryandongo	80	2	0			1	1	1	1	0	0	0	0	0	0	0	0	0	0		0	No	0	0	0
2022-10-28	SARI	2022:43	2022-10-19													1	1	38	1	Yes	No	0	1	Arua	63	1		Unemployed		1	0	1	1	0	1	0	0	0	0	0	0	0	1	DM	0	No	0	0	0
2022-10-28	SARI	2022:43	2022-10-22													1	1	38.2	1	Yes	No	0	1	Arua	68	2	0	Businessman/woman		0	0	1	0	0	0	0	0	0	0	0	0	0	0		0	No	0	0	0
2022-10-27	SARI	2022:43	2022-10-24													1	1	38.7	1	Yes	No	1	1	Arua	67	2	0	Unemployed		1	0	0	1	0	1	0	0	0	0	0	0	0	1	HIT	0	No	0	0	0
2022-10-25	SARI	2022:43	2022-10-19													1	1	39.1	1	Yes	Yes	0	1	Arua	70	1		Unemployed		1	0	0	1	0	1	1	0	0	0	0	0	0	0		0	No	0	0	0
2022-10-13	SARI	2022:41	2022-10-04													1	1	38.9	1	Yes	Yes	1	1	Arua	68	1		Unemployed		1	0	0	0	0	0	0	0	0	0	0	0	0	0		0	No	0	0	0
2022-09-14	SARI	2022:37	2022-08-30													1	1	36	1	Yes	Yes	0	1	Arua	69	2	0	Unemployed		0	1	1	1	0	1	0	0	0	0	0	0	0	1	SPHENOMEGALY	0	No	0	0	0
2022-08-29	SARI	2022:35	2022-08-20													1	1	38.1	1	Yes	Yes	1	1	Arua	70	2	0	Unemployed		1	0	0	0	0	0	0	0	0	0	0	0	0	0		0	No	0	0	0
2022-08-19	SARI	2022:33	2022-08-01													0	1	38.5	1	Yes	Yes	1	1	Arua	77	2	0			1	0	0	0	0	0	0	0	0	0	0	0	0	0		0	No	0	0	0
2022-08-19	SARI	2022:33	2022-08-15													0	1	39.2	1	Yes	Yes	0	1	Arua	82	2	0	Unemployed		1	0	0	1	0	1	0	0	0	0	0	0	0	1	HTN	0	No	0	0	0
2022-08-08	SARI	2022:32	2022-08-05													1	1	38.1	1	Yes	No	1	0	Arua	68	2	0	Unemployed		1	0	0	1	0	1	0	0	0	0	0	0	0	1	HT, DM	0	No	0	0	0
2022-06-29	SARI	2022:26	2022-06-19													0	1	38.3	1	No	Yes	1	1	Arua	75	1		Other	PARISH CHIEF	0	1	1	1	0	1	0	0	0	0	0	0	0	1	ULCER	0	No	0	0	0
2022-09-26	SARI	2022:39	2022-06-22													1	1	38.3	1	Yes	Yes	0	1	Arua	72	2	0	Unemployed		1	0	0	1	0	1	0	0	1	0	0	0	0	0		0	No	0	0	0
2022-06-29	SARI	2022:26	2022-06-25													0	1	38.2	1	Yes	Yes	0	1	Arua	82	1		Unemployed		0	0	0	0	0	0	0	0	0	0	0	0	0	0		0	No	0	0	0
2022-06-08	SARI	2022:23	2022-06-04													0	1	39.9	1	Yes	No	1	1	Arua	75	2	0	Not Applicable		1	0	0	0	0	0	0	0	0	0	0	0	0	0		0	No	0	0	0
2022-06-06	SARI	2022:23	2022-05-29													0	1	39	1	Yes	Yes	1	1	Arua	60	1		Unemployed		1	0	0	1	0	0	0	0	0	0	0	0	0	0		0	No	0	0	0
2022-06-06	SARI	2022:23	2022-05-20													0	1	38	1	Yes	Yes	0	1	Arua	77	1		Unemployed		0	0	0	1	0	0	0	0	0	0	0	0	0	0		0	No	0	0	0
2022-05-23	SARI	2022:21	2022-05-15													1	1	38.5	1	Yes	Yes	1	1	Arua	70	2	0			0	0	0	1	0	1	0	0	1	0	0	0	0	1	DM	0	No	0	0	0
2022-05-21	SARI	2022:20	2022-05-13													1	1	38.2	1	Yes	Yes	0	1	Arua	76	2	0			1	1	0	1	0	1	1	0	0	0	0	0	0	0		0	No	0	0	0
2022-05-21	SARI	2022:20	2022-05-12													0	1	37.9	1	Yes	Yes	1	1	Arua	76	2	0			0	1	0	0	0	1	1	0	0	0	0	0	0	0		0	No	0	0	0
2022-10-28	SARI	2022:43	2022-10-14													1	0			Yes	Yes	0	1	Mbarara	64	1		Health care worker		1	0	0	1	0	0	0	0	0	0	0	0	0	0		0	No	0	0	0
2022-08-04	SARI	2022:31	2022-08-02													1	1	37.8	1	Yes	No	0	1	Mbarara	97	1		Unemployed		0	0	0	1	0	0	0	0	0	0	0	0	0	0		0	No	0	0	0
2022-08-24	SARI	2022:34	2022-08-19													0	0			Yes	Yes	0	1	Mbarara	80	1		Laborer/farmer		0	0	0	1	0	1	1	0	0	0	0	0	0	0		0	No	0	0	0
2022-08-13	SARI	2022:32	2022-08-08													1	1	37.5	1	Yes	Yes	0	1	Mbarara	67	1		Laborer/farmer		0	0	0	0	0	1	1	0	0	0	0	0	0	0		0	No	0	0	0
2022-07-23	SARI	2022:29	2022-07-03													0	0			Yes	Yes	1	1	Mbarara	74	2	0	Laborer/farmer		0	0	0	1	0	0	0	0	0	0	0	0	0	0		0	No	0	0	0
2022-07-17	SARI	2022:29	2022-06-30													1	0			Yes	Yes	0	1	Mbarara	63	1		Laborer/farmer		1	1	1	1	0	1	0	0	0	0	1	0	0	0		0	No	0	0	0
2022-07-17	SARI	2022:29	2022-07-09													0	1	36	1	Yes	Yes	0	1	Mbarara	70	1		Laborer/farmer		0	1	1	1	1	0	0	0	0	0	0	0	0	0		0	No	0	0	0
2022-07-23	SARI	2022:29	2022-07-20													1	0			Yes	No	0	1	Mbarara	90	1		Laborer/farmer		1	0	0	1	0	1	1	0	0	0	0	0	0	0		0	No	0	0	0
2022-11-21	SARI	2022:47	2022-11-17													0	1	38	1	No	Yes	0	1	Arua	76	1		Unemployed		0	0	0	1	0	0	0	0	0	0	0	0	0	0		0	No	0	0	0
2022-11-20	SARI	2022:47	2022-11-15													1	1	38.6	1	Yes	No	0	1	Arua	67	1		Laborer/farmer		1	0	0	1	0	1	1	0	0	0	0	0	0	0		0	No	0	0	0
2022-06-18	SARI	2022:24	2022-06-13													1	1	36.3	1	Yes	No	1	1	Nsambya	64	1		Businessman/woman		0	0	0	0	0	1	0	0	0	0	0	0	0	1	HT, DM	0	No	0	0	0
2022-06-18	SARI	2022:24	2022-06-14													0	1	36.2	1	Yes	Yes	0	1	Nsambya	80	2	0	Laborer/farmer		0	0	0	0	0	1	0	0	0	0	0	0	0	1	HT, DM	0	No	0	0	0
2022-06-18	SARI	2022:24	2022-06-14													1	1	36	1	Yes	Yes	0	1	Nsambya	83	2	0	Unemployed		0	0	0	0	0	0	0	0	0	0	0	0	0	0		0	No	0	0	0
2022-06-09	SARI	2022:23	2022-06-07													0				Yes	No	1	1	Nsambya	86	2	0	Unemployed		0	0	0	0	0	1	0	0	0	0	0	0	0	1	CCF, BRONCHOPNEUMONIA	0	No	0	0	0
2021-05-27	SARI	2021:21	2021-05-25													1	0			Yes	No	0	1	Nsambya	62	2	0			0	0	0	1	0	0	0	0	0	0	0	0	0	1	?COVID 19	0	No	0	0	0
2021-05-28	SARI	2021:21	2021-05-25													0	0			No	No	0	0	Nsambya	80	1				0	0	0	0	0	0	0	0	0	0	0	0	0	0		0	No	0	0	0
2021-05-31	SARI	2021:22	2021-05-27													1	0			Yes	No	0	1	Nsambya	69	2	0			0	0	0	0	0	0	0	0	0	0	0	0	0	0		0	No	0	0	0
2021-05-26	SARI	2021:21	2021-05-22													0	0			No	No	0	1	Nsambya	63	2	0			0	0	0	0	0	0	0	0	0	0	0	0	0	0		0	No	0	0	0
2021-05-28	SARI	2021:21	2021-05-25													0	0			No	No	0	1	Nsambya	76	1				0	0	0	0	0	0	0	0	0	0	0	0	0	0		0	No	0	0	0
2022-07-06	SARI	2022:27	2022-07-30													1	1	39	1	Yes	Yes	1	1	Tororo	80	2	0	Unemployed		1	0	1	1	0	1	0	0	0	0	0	0	0	1	OPERATED FOR FIBROIDS	0	No	0	0	0
2022-06-22	SARI	2022:25	2022-06-19													1	0			Yes	Yes	0	0	Tororo	71	2	0			0	0	0	0	0	0	0	0	0	0	0	0	0	0		0	No	0	0	0
2022-06-15	SARI	2022:24	2022-06-10													1	0			Yes	Yes	0	1	Tororo	73	2	0			0	0	0	0	0	0	0	0	0	0	0	0	0	0		0	No	0	0	0
2021-05-26	SARI	2021:21	2021-05-23													0	0			No	No	0	1	Nsambya	83	2	0			0	0	0	0	0	0	0	0	0	0	0	0	0	0		0	No	0	0	0
2021-05-31	SARI	2021:22	2021-05-28													0	0			No	No	0	1	Nsambya	65	1				0	0	0	0	0	0	0	0	0	0	0	0	0	0		0	No	0	0	0
2021-05-31	SARI	2021:22	2021-05-28													1	0			No	No	0	1	Nsambya	83	1				0	0	0	0	0	0	0	0	0	0	0	0	0	0		0	No	0	0	0
2021-05-28	SARI	2021:21	2021-05-24													0	0			No	No	0	1	Nsambya	70	2	0			0	0	0	0	0	0	0	0	0	0	0	0	0	0		0	No	0	0	0
2022-07-15	SARI	2022:28	2022-07-01													1	0			Yes	Yes	0	1	Tororo	62	2	0	Laborer/farmer		1	0	0	0	0	1	0	0	0	0	0	0	0	1	ISS	0	No	0	0	0
2022-04-27	SARI	2022:17	2022-04-20													1	0			Yes	No	0	1	Tororo	76	2	0			0	0	0	0	0	0	0	0	0	0	0	0	0	0		0	No	0	0	0
2022-04-20	SARI	2022:16	2022-04-19													0	0			Yes	No	0	1	Tororo	65	1				1	0	0	1	0	0	0	0	0	0	0	0	0	0		0	No	0	0	0
2022-03-25	SARI	2022:12	2022-03-22													0	0			No	No	0	0	Tororo	75	2	0			1	0	0	0	0	0	0	0	0	0	0	0	0	0		0	No	0	0	0
2022-02-21	SARI	2022:08	2022-02-15													0	0			Yes	No	0	1	Tororo	82	2	0			1	0	0	0	0	0	0	0	0	0	0	0	0	0		0	No	0	0	0
2022-05-18	SARI	2022:20	2022-05-09													1	0			Yes	No	1	1	Tororo	71	1		Laborer/farmer		0	0	0	1	0	1	0	0	0	0	0	0	0	1	PARALYSIS, PLEAURAL EFFUSION	0	No	0	0	0
2022-04-27	SARI	2022:17	2022-04-20													1	0			Yes	Yes	0	1	Tororo	71	1				0	0	0	0	0	0	0	0	0	0	0	0	0	0		0	No	0	0	0
2022-05-20	SARI	2022:20	2022-05-12													0	0			No	No	1	1	Tororo	82	2	0			1	0	0	1	0	0	0	0	0	0	0	0	0	0		0	No	0	0	0
2022-02-09	SARI	2022:06	2022-02-09													0	0			No	No	0	1	Tororo	72	2	0			1	0	0	0	0	0	0	0	0	0	0	0	0	0		0	No	0	0	0
2022-02-25	SARI	2022:08	2022-02-20													1	0			Yes	Yes	0	1	Tororo	63	2	0	Laborer/farmer		1	1	0	0	0	0	0	0	0	0	0	0	0	0		0	No	0	0	0
2022-01-28	SARI	2022:04	2022-01-20													0	0			No	No	0	1	Tororo	91	1				1	0	0	0	0	0	0	0	0	0	0	0	0	0		0	No	0	0	0
2022-01-21	SARI	2022:03	2022-01-19													0	0			Yes	No	0	1	Tororo	70	2	0			1	0	0	0	0	0	0	0	0	0	0	0	0	0		0	No	0	0	0
2021-12-10	SARI	2021:49	2021-12-08													0	0			No	No	0	0	Tororo	66	2	0			0	0	0	0	0	0	0	0	0	0	0	0	0	0		0	No	0	0	0
2021-11-26	SARI	2021:47	2021-11-23													0	0			No	No	0	0	Tororo	80	2	0			0	0	0	0	0	0	0	0	0	0	0	0	0	0		0	No	0	0	0
2021-11-26	SARI	2021:47	2021-11-23													0	0			No	No	0	0	Tororo	80	2	0			0	0	0	0	0	0	0	0	0	0	0	0	0	0		0	No	0	0	0
2021-11-05	SARI	2021:44	2021-10-18													1	1	37.7	1	No	No	0	1	Tororo	62	1				0	0	0	0	0	0	0	0	0	0	0	0	0	0		0	No	0	0	0
2021-12-20	SARI	2021:51	2021-12-18													0	0			No	No	0	0	Tororo	71	2	0			0	0	0	0	0	0	0	0	0	0	0	0	0	0		0	No	0	0	0
2021-12-15	SARI	2021:50	2021-12-12													0	0			No	No	0	0	Tororo	61	2	0			0	0	0	0	0	0	0	0	0	0	0	0	0	0		0	No	0	0	0
2022-01-19	SARI	2022:03	2022-01-13													0	0			Yes	No	0	1	Tororo	91	2	0			0	0	0	0	0	0	0	0	0	0	0	0	0	0		0	No	0	0	0
2022-01-19	SARI	2022:03	2022-01-07													1	0			Yes	No	0	1	Tororo	71	2	0			1	0	0	0	0	0	0	0	0	0	0	0	0	0		0	No	0	0	0
2022-01-19	SARI	2022:03	2022-01-13													0	0			No	No	0	1	Tororo	99	2	0			1	1	0	1	0	1	0	0	0	0	0	0	0	1	PUD	0	No	0	0	0
2022-01-12	SARI	2022:02	2022-01-09													1	0			No	No	0	1	Tororo	85	1		Unemployed		0	0	0	0	0	0	0	0	0	0	0	0	0	0		0	No	0	0	0
2022-01-07	SARI	2022:01	2021-12-04													0	0			No	No	0	1	Tororo	80	2	0			0	0	0	0	0	1	0	0	0	0	0	0	0	1	DEMETIA	0	No	0	0	0
2022-01-07	SARI	2022:01	2022-01-04													0	0			No	No	0	1	Tororo	69	1				1	0	1	0	0	0	0	0	0	0	0	0	0	0		0	No	0	0	0
2022-10-14	SARI	2022:41	2022-10-09													1	0			Yes	Yes	1	1	Tororo	62	2	0	Laborer/farmer		1	1	0	0	1	0	0	0	0	0	0	0	0	0		0	No	0	0	0
2022-09-28	SARI	2022:39	2022-09-15													0	0			Yes	No	0	1	Tororo	80	2	0			0	0	0	0	0	0	0	0	0	0	0	0	0	0		0	No	0	0	0
2022-09-21	SARI	2022:38	2022-09-10													0	0			Yes	No	0	1	Tororo	65	2	0			0	0	0	0	0	0	0	0	0	0	0	0	0	0		0	No	0	0	0
2022-09-21	SARI	2022:38	2022-09-10													1	0			Yes	No	0	1	Tororo	85	2	0			0	0	0	0	0	0	0	0	0	0	0	0	0	0		0	No	0	0	0
2022-09-16	SARI	2022:37	2022-09-10													1	0			Yes	Yes	0	1	Tororo	65	1				0	0	0	0	0	1	0	0	0	1	0	0	0	0		0	No	0	0	0
2022-09-16	SARI	2022:37	2022-09-12													1	0			Yes	No	0	1	Tororo	80	2	0			0	0	0	0	0	0	0	0	0	0	0	0	0	0		0	No	0	0	0
2022-10-14	SARI	2022:41	2022-10-09													1	0			Yes	Yes	1	0	Kiryandongo	70	2	0	Veterinarian/animal health worker		1	1	0	1	0	0	0	0	0	0	0	0	0	0		0	No	0	0	0
2022-09-12	SARI	2022:37	2022-09-08													0	0			Yes	Yes	0	1	Entebbe	87	1		Laborer/farmer		1	0	0	0	0	0	0	0	0	0	0	0	0	0		0	No	0	0	0
2022-07-04	SARI	2022:27	2022-06-27													0	0			Yes	Yes	0	1	Entebbe	94	1		Other	RETIRED	1	0	1	0	0	1	1	0	0	0	0	0	0	1	HT	0	No	0	0	0
2022-08-05	SARI	2022:31	2022-07-25													0	0			Yes	No	1	1	Entebbe	64	1		Businessman/woman		1	0	0	0	0	1	0	0	0	0	0	0	0	1	ACTIVE HIV	0	No	0	0	0
2023-01-16	SARI	2023:03	2022-12-30													1	1	36.7	1	Yes	Yes	0	1	Mbarara	82	1		Laborer/farmer		1	0	1	0	0	0	0	0	0	0	0	0	0	0		0	No	0	0	0
2022-12-12	SARI	2022:50	2022-12-02													1				Yes	Yes	1	1	Mbarara	65	2	0	Laborer/farmer		1	1	1	1	0	0	0	0	0	0	0	0	0	0		0	No	0	0	0
2022-12-12	SARI	2022:50	2022-11-21													1	1	38	1	Yes	Yes	1	1	Mbarara	68	2	0	Laborer/farmer		0	0	0	1	0	0	0	0	0	0	0	0	0	0		0	No	0	0	0
2022-12-16	SARI	2022:50	2022-12-10													1	0			Yes	Yes	1	1	Mbarara	80	1		Laborer/farmer		1	0	0	1	0	0	0	0	0	0	0	0	0	0		0	No	0	0	0
2022-11-28	SARI	2022:48	2022-11-22													1	0			Yes	Yes	1	1	Mbarara	65	2	0	Businessman/woman		0	0	0	0	0	0	0	0	0	0	0	0	0	0		0	No	0	0	0
2022-11-18	SARI	2022:46	2022-11-05													1	1	38	1	Yes	Yes	0	1	Mbarara	85	2	0	Laborer/farmer		0	0	0	1	0	0	0	0	0	0	0	0	0	0		0	No	0	0	0
2023-02-15	SARI	2023:07	2023-01-30													1	0			Yes	Yes	0	1	Mbarara	62	2	0	Laborer/farmer		0	0	0	0	0	0	0	0	0	0	0	0	0	0		0	No	0	0	0
2023-02-21	SARI	2023:08	2023-02-19													1	1	37.2	1	Yes	No	0	0	Mbarara	93	1		Laborer/farmer		0	0	0	1	0	1	0	0	0	0	0	1	0	0		0	No	0	0	0
2023-02-17	SARI	2023:07	2023-02-13													1	0			Yes	No	0	1	Tororo	70	1		Laborer/farmer		0	1	1	1	0	0	0	0	0	0	0	0	0	0		0	No	0	0	0
2023-01-25	SARI	2023:04	2023-01-23													1	0			Yes	Yes	0	0	Tororo	64	1		Laborer/farmer		0	0	0	0	0	1	0	0	0	1	0	0	0	0		0	No	0	0	0
2023-01-25	SARI	2023:04	2023-01-20													1	0			Yes	Yes	0	1	Tororo	75	1		Unemployed		0	0	0	0	0	0	0	0	0	0	0	0	0	0		0	No	0	0	0
2023-02-01	SARI	2023:05	2023-01-20													1	1	39	1	Yes	No	0	1	Tororo	74	2	0			0	0	0	0	0	0	0	0	0	0	0	0	0	0		0	No	0	0	0
2023-01-25	SARI	2023:04	2023-01-24													1	0			Yes	Yes	0	1	Tororo	85	1		Unemployed		0	0	0	0	0	0	0	0	0	0	0	0	0	0		0	No	0	0	0
2022-11-30	SARI	2022:48	2022-11-25													1	0			Yes	No	1	1	Tororo	70	2	0	Laborer/farmer		0	0	0	1	0	0	0	0	0	0	0	0	0	0		0	No	0	0	0
2022-11-23	SARI	2022:47	2022-11-20													1	0			Yes	Yes	1	1	Tororo	100	1		Not Applicable		1	1	1	1	1	0	0	0	0	0	0	0	0	0		0	No	0	0	0
2022-11-09	SARI	2022:45	2022-11-01													1	1	39	1	Yes	No	0	1	Tororo	62	1		Laborer/farmer		0	0	0	0	0	0	0	0	0	0	0	0	0	0		0	No	0	0	0
2022-11-09	SARI	2022:45	2022-11-01													1	0			Yes	No	0	1	Tororo	64	1		Laborer/farmer		0	0	0	0	0	0	0	0	0	0	0	0	0	0		0	No	0	0	0
2022-11-08	SARI	2022:45	2022-11-02													1	0			Yes	Yes	0	1	Tororo	70	2	0	Laborer/farmer		0	0	0	0	0	1	0	0	0	0	0	0	0	1	ACTIVE HIV	0	No	0	0	0
2022-09-02	SARI	2022:35	2022-08-29													1	0			Yes	Yes	0	1	Tororo	71	1		Laborer/farmer		0	0	0	0	0	0	0	0	0	0	0	0	0	0		0	No	0	0	0
2022-11-02	SARI	2022:44	2022-10-28													0	1	39	1	Yes	No	0	1	Tororo	80	2	0	Laborer/farmer		1	1	1	0	0	1	0	0	0	0	0	0	0	1	RI LEG	0	No	0	0	0
2022-08-31	SARI	2022:35	2022-08-25													1	0			Yes	No	0	1	Tororo	75	2	0	Laborer/farmer		1	0	0	0	0	1	0	0	0	0	0	0	0	1	ISS	0	No	0	0	0
2022-08-24	SARI	2022:34	2022-08-20													1	0			Yes	Yes	0	1	Tororo	80	2	0	Other	HOUSE WIFE	0	0	0	0	0	0	0	0	0	0	0	0	0	0		0	No	0	0	0
2022-08-24	SARI	2022:34	2022-08-20													1	0			Yes	No	0	1	Tororo	80	2	0			0	0	1	0	0	0	0	0	0	0	0	0	0	0		0	No	0	0	0
2022-08-12	SARI	2022:32	2022-08-01													1	0			No	No	0	1	Tororo	62	1		Businessman/woman		1	0	1	1	0	1	0	0	0	0	0	0	0	1	ISS WITH MALARIA	0	No	0	0	0
2023-11-17	SARI	2023:46	2023-11-10													1	1	36.5	1	Yes	Yes	0	1	Nsambya	64	1		Businessman/woman		0	0	0	1	0	1	0	0	0	0	0	0	0	1	DM, HT, ISS WITH BRONCHOPNEUMONIA	0	No	0	0	0
2023-03-27	SARI	2023:13	2023-03-17													1	1	37.5	1	Yes	No	0	1	Entebbe	70	2	0	Laborer/farmer		0	0	1	0	0	1	0	0	0	0	1	0	0	1	DM, LUNG DISEASE	0	No	0	0	0
2023-11-08	SARI	2023:45	2023-10-31													1	1	39	1	Yes	No	0	1	Arua	62	1		Laborer/farmer		0	1	1	1	0	1	0	0	0	0	0	0	0	1	HT, DM	0	No	0	0	0
2023-11-27	SARI	2023:48	2023-11-20													0	1	37.5	1	Yes	Yes	0	1	Nsambya	91	1				0	0	0	0	0	1	0	0	0	0	0	0	0	1	COMMUNITY ACQUIRED PNEUMONIA	0	No	0	0	0
2023-12-07	SARI	2023:49	2023-12-03													0	0			Yes	Yes	1	1	Nsambya	63	2	0	Laborer/farmer		0	0	0	0	0	1	0	0	0	0	0	0	0	1	PNEUMONIA	0	No	0	0	0
2023-12-28	SARI	2023:52	2023-12-20													1	1	37	1	Yes	Yes	1	1	Nsambya	74	2	0	Health care worker		1	1	0	1	0	1	0	0	0	0	0	0	0	1	BRONCHOPNEUMONIA	0	No	0	0	0
2023-12-28	SARI	2023:52	2023-12-22													1	1	39	1	Yes	No	0	1	Nsambya	67	1				1	1	0	1	0	1	0	0	0	0	0	0	0	1	PUD, HYPOVOLEMIC SHOCK, BRONCHOPNEUMONIA	0	No	0	0	0
2023-12-28	SARI	2023:52	2023-12-20													1	1	39	1	Yes	Yes	1	1	Nsambya	80	2	0			1	1	0	0	0	1	0	0	0	0	0	0	0	1	DM/HTN WITH ASPIRATION PNEUMONIA	0	No	0	0	0
2023-12-11	SARI	2023:50	2023-12-06													1	1	36.3	1	Yes	Yes	1	1	Nsambya	65	2	0	Not Applicable		0	0	0	0	1	1	0	0	0	0	0	0	0	1	ASTHMA, PNEUMONIA	0	No	0	0	0
2024-01-09	SARI	2024:02	2024-01-09													0				No	No	0	1	JINJA	78	2	0			0	0	0	0	0	1	0	0	0	0	0	0	0	1	PERIPHERAL NEUROPATHY	0	No	0	0	0
2024-01-12	SARI	2024:02	2023-01-31													0				No	Yes	0	1	Mbarara	70	1		Laborer/farmer		0	0	0	0	0	0	0	0	0	0	0	0	0	0		0	No	0	0	0
2024-01-24	SARI	2024:04	2024-01-12													0				No	No	0	1	Mbarara	80	2	0	Laborer/farmer		1	0	1	1	0	1	1	0	0	0	0	0	0	0		0	No	0	0	0
2024-01-24	SARI	2024:04	2024-01-20													0				Yes	Yes	0	1	Mbarara	63	1		Laborer/farmer		0	0	1	0	0	1	0	0	0	0	1	0	0	1	ACTIVE HIV	0	No	0	0	0
2023-11-19	SARI	2023:47	2023-11-04													1	1	38	1	Yes	No	0	1	Mbarara	72	1		Laborer/farmer		0	0	0	0	0	1	1	0	0	0	0	0	0	0		0	No	0	0	0
2024-01-12	SARI	2024:02	2024-01-02													0				Yes	Yes	0	1	Mbarara	67	2	0	Laborer/farmer		1	0	0	0	0	1	1	0	0	0	1	0	0	0		0	No	0	0	0
2024-02-09	SARI	2024:06	2024-02-08													0	1	36.5	1	Yes	Yes	1	1	Nsambya	75	2	0	Not Applicable		1	0	0	1	1	1	0	0	0	0	0	0	0	1	HTN, MALARIA, PLEURAL EFFUSION	0	No	0	0	0
2024-02-08	SARI	2024:06	2024-02-06													0	0			No	No	0	1	JINJA	68	2	0			0	0	0	0	0	1	0	0	0	0	0	0	0	1	SEPSIS, DIABETIC NEUROPATHY	0	No	0	0	0
2024-02-22	SARI	2024:08	2024-02-19													0	0			No	No	0	1	JINJA	63	2	0			0	0	0	0	0	1	0	0	0	0	0	0	0	1	COMMUNITY ACQUIRED PNEUMONIA R/O PULMONARY TUBERCULOSIS	0	No	0	0	0
2024-02-14	SARI	2024:07	2024-02-09													1	1	36.8	1	Yes	Yes	1	1	Entebbe	103	1		Other	RETIRED	0	0	0	1	0	1	0	0	0	0	1	0	0	0		0	No	0	0	0
2024-02-29	SARI	2024:09	2024-02-27													1				No	No	0	1	JINJA	84	1				0	0	0	0	0	1	0	0	0	0	0	0	0	1	STEVEN JOHNSON SYNDROME, HIGH GRADE FEVERS	0	No	0	0	0
2024-02-28	SARI	2024:09	2024-02-26													1				No	No	0	1	JINJA	65	2	0			0	0	0	0	0	1	0	0	0	0	0	0	0	1	HHD	0	No	0	0	0
2024-03-07	SARI	2024:10	2024-03-05													0				No	No	0	1	JINJA	67	2	0			0	0	0	0	0	1	0	0	0	0	0	0	0	1	HTN WITH CVA	0	No	0	0	0
2024-03-07	SARI	2024:10	2024-03-05													1				No	No	0	1	JINJA	70	2	0			0	0	0	0	0	1	0	0	0	0	0	0	0	1	PSYCHASIS IN HIV, CONVULSIONS	0	No	0	0	0
2024-03-20	SARI	2024:12	2024-03-16													0	1	36	1	Yes	No	0	1	Nsambya	66	1		Other	CARPENTER	0	0	0	0	0	1	0	0	0	0	0	0	0	1	ACUTE BRONCHITIS, PULMONARY FIBROSIS	0	No	0	0	0
2024-04-11	SARI	2024:15	2024-04-09													0	0			No	No	0	1	JINJA	65	2	0			0	0	0	0	0	1	0	0	0	0	0	0	0	1	CYA R/O SEPTICAEMIA	0	No	0	0	0
2024-04-10	SARI	2024:15	2024-04-08													1	0			Yes	No	1	1	Nsambya	62	1		Businessman/woman		0	0	0	0	0	1	0	0	0	0	0	0	0	1	BRONCHITIS	0	No	0	0	0
2022-10-20	ILI	2022:42	2022-10-18	0	0		0													No	No	0		Mbarara	83	1				0	0		0	0	0	0	0	0	0	0	0	0	0		99	No
2021-07-16	ILI	2021:28	2021-07-14	1	0		0													Yes	No	0		Nsambya	63	1				0	0		0	0	0	0	0	0	0	0	0	0	0		99	No
2021-07-16	ILI	2021:28	2021-07-14	0	0		0													No	No	0		Nsambya	61	1				0	0		0	0	0	0	0	0	0	0	0	0	0		99	No
2021-07-16	ILI	2021:28	2021-07-14	1	0		0													Yes	No	0		Nsambya	67	2	0			0	0		0	0	0	0	0	0	0	0	0	0	0		99	No
2021-07-19	ILI	2021:29	2021-07-08	1	0		1													Yes	No	0		Kiryandongo	93	1		Unemployed		1	1		1	0	1	1	0	0	0	0	0	0	0		0	No
2021-07-20	ILI	2021:29	2021-07-16	1	0		0													Yes	No	0		Kiryandongo	76	2	0	Unemployed		1	1		1	0	0	0	0	0	0	0	0	0	0		0	No
2021-07-28	ILI	2021:30	2021-07-24	1	0		0													Yes	No	1		Kiryandongo	71	2		Unemployed		1	1		0	1	1	0	0	0	0	0	0	0	0		0	No
2021-06-15	ILI	2021:24	2021-06-13	1	1		0										1	37.4	1	Yes	No	0		Kiswa	60	1		Businessman/woman		1	0		1	0	1	0	0	0	0	0	0	0	0		99	No
2021-10-27	ILI	2021:43	2021-10-24	1	1		0													Yes	No	0		Kiswa	70	1		Other		1	0		1	0	1	0	0	0	0	0	0	0	0		99	No
2021-06-01	ILI	2021:22	2021-05-30	1	0		0										1	39	1	Yes	No	0		Koboko	65	2	0			1	1		1	0	0	0	0	0	0	0	0	0	0		99	No
2021-06-01	ILI	2021:22	2021-05-29	1	0		1										1	38	1	Yes	No	0		Koboko	76	1				1	0		1	0	0	0	0	0	0	0	0	0	0		99	No
2022-01-28	ILI	2022:04	2022-01-24	0	1		1													No	No	0		Kiryandongo	72	2	0	Laborer/farmer		1	1		1	1	0	0	0	0	0	0	0	0	0		99	No
2022-01-04	ILI	2022:01	2021-01-30	0	1		1										1	38	1	No	No	0		Kiryandongo	80	2	0	Laborer/farmer		1	1		1	1	0	0	0	0	0	0	0	0	0		99	No
2022-01-06	ILI	2022:01	2022-01-03	1	1		1										1	38	1	Yes	No	1		Kiryandongo	61	2	0	Laborer/farmer		1	1		1	1	0	0	0	0	0	0	0	0	0		99	No
2022-01-07	ILI	2022:01	2022-01-04	1	1		1										1	38.3	1	Yes	No	1		Kiryandongo	66	2	0			1	1		1	1	0	0	0	0	0	0	0	0	0		99	No
2021-02-17	ILI	2021:07	2021-02-15	1	1		0										1	37.7	1	Yes	No	0		Kiswa	70	2	0			1	0		1	0	1	0	0	0	0	0	0	0	0		99	No
2022-03-14	ILI	2022:11	2022-03-08	0	0		0										1	37.5	1	No	No	0		KARAMBI	68	2	0			1	0		1	0	1	0	0	0	0	0	0	0	0		99	No
2022-03-04	ILI	2022:09	2021-11-25	1	0		0										1	36.8	1	Yes	No	1		KARAMBI	61	2	0			1	0		1	0	1	0	0	0	0	0	0	1	0		99	No
2022-03-03	ILI	2022:09	2022-02-27	0	1		0													No	No	0		KARAMBI	65	1				1	0		0	0	1	0	0	0	0	0	0	1	0		99	No
2022-04-27	ILI	2022:17	2022-04-06	1	1		0										1	37.9	1	Yes	No	0		Mbarara	70	2	0			1	1		1	0	0	0	0	0	0	0	0	0	0		99	No
2022-04-27	ILI	2022:17	2022-04-23	1	1		0													Yes	No	0		Mbarara	65	2	0			1	0		0	0	1	0	0	0	0	0	0	0	0		99	No
2022-04-22	ILI	2022:16	2022-04-17	1	1		0										1	36	1	Yes	No	0		Mbarara	74	2	0			1	0		0	1	0	0	0	0	0	0	0	0	0		99	No
2022-05-08	ILI	2022:19	2022-05-01	0	1		0										1	38	1	No	No	0		Mbarara	70	1				0	0		0	0	0	0	0	0	0	0	0	0	0		99	No
2022-04-16	ILI	2022:15	2022-04-01	1	1		0										1	38.1	1	Yes	No	0		Mbarara	86	1				1	0		0	0	0	0	0	0	0	0	0	0	0		99	No
2022-05-16	ILI	2022:20	2022-05-14	1	1		0										0			Yes	No	0		Kiryandongo	60	1				1	0		1	0	0	0	0	0	0	0	0	0	0		99	No
2022-06-01	ILI	2022:22	2022-05-29	1	1		0										1	37.4	1	Yes	No	0		Kiswa	60	2	0	Unemployed		1	0		1	0	1	0	0	0	0	0	0	0	0		99	No
2022-04-11	ILI	2022:15	2022-04-10	1	1		0										1	37	1	Yes	No	0		Kiswa	62	2	0	Businessman/woman		1	0		1	0	1	0	0	0	0	0	0	0	0		99	No
2022-05-21	ILI	2022:20	2022-05-15	1	1		0													Yes	No	0		Entebbe	63	2	0	Other	HOUSE WIFE	1	0		0	0	0	0	0	0	0	0	0	0	0		99	No
2022-10-12	ILI	2022:41	2022-10-10	0	0		0													No	No	0		Mbarara	71	2	0			0	0		0	0	0	0	0	0	0	0	0	0	0		99	No
2022-10-12	ILI	2022:41	2022-10-10	0	0		0													No	No	0		Mbarara	84	2	0			0	0		0	0	0	0	0	0	0	0	0	0	0		99	No
2022-10-12	ILI	2022:41	2022-10-10	0	0		0													No	No	0		Mbarara	68	1				0	0		0	0	0	0	0	0	0	0	0	0	0		99	No
2022-10-10	ILI	2022:41	2022-10-08	0	0		0													No	No	0		Mbarara	62	1				0	0		0	0	0	0	0	0	0	0	0	0	0		99	No
2022-01-10	ILI	2022:02	2022-01-07	0	0		0													No	No	0		Kawaala	64	2	0			0	0		0	0	0	0	0	0	0	0	0	0	0		99	No
2021-08-11	ILI	2021:32	2021-08-09	0	0		0													No	No	0		Nsambya	65	1				0	0		0	0	0	0	0	0	0	0	0	0	0		99	No
2022-06-21	ILI	2022:25	2022-06-19	0	1		1													No	No	0		Kiryandongo	67	1		Laborer/farmer		1	1		1	1	0	0	0	0	0	0	0	0	0		99	No
2022-10-03	ILI	2022:40	2022-10-01	1	1		0										1	37.5	1	Yes	No	0		Kiswa	72	1		Unemployed		1	1		1	0	0	0	0	0	0	0	0	0	0		99	No
2022-09-16	ILI	2022:37	2022-09-15	0	0		0										1	37	1	No	No	0		Kiswa	65	1		Businessman/woman		1	0		1	0	0	0	0	0	0	0	0	0	0		99	No
2022-10-18	ILI	2022:42	2022-10-10	1	1		0										1	38.1	1	Yes	No	1		Arua	80	2	0	Unemployed		1	0		1	0	1	0	0	0	0	0	0	0	0		99	No
2022-06-22	ILI	2022:25	2022-06-19	1	0		0													Yes	No	0		Koboko	64	2	0	Not Applicable		1	0		0	0	0	0	0	0	0	0	0	0	0		99	No
2022-05-25	ILI	2022:21	2022-05-07	0	1		0										1	37.5	1	No	No	0		Mbarara	72	1		Laborer/farmer		0	0		1	0	0	0	0	0	0	0	0	0	0		1	No
2022-07-12	ILI	2022:28	2022-06-28	1	1		0										1	37.5	1	Yes	No	0		Mbarara	80	1		Businessman/woman		1	0		1	0	0	0	0	0	0	0	0	0	0		99	No
2022-07-06	ILI	2022:27	2022-07-18	0	0		1										1	37.4	1	No	No	0		Mbarara	63	1		Laborer/farmer		1	1		1	0	0	0	0	0	0	0	0	0	0		99	No
2022-12-16	ILI	2022:50	2022-12-11	1	0		0													Yes	No	0		Kiryandongo	73	1		Student		1	1		0	0	0	0	0	0	0	0	0	0	0		99	No
2022-12-03	ILI	2022:48	2022-11-30	1	1		0										1	38.7	1	Yes	No	0		Arua	70	1		Unemployed		1	0		1	0	1	0	0	0	0	0	0	0	0		99	No
2023-01-09	ILI	2023:02	2023-01-07	1	1		0										1	37.4	1	Yes	No	0		Kiswa	62	2	0	Businessman/woman		1	0		1	0	1	0	0	0	0	0	0	0	0		99	No
2022-10-19	ILI	2022:42	2022-10-17	0	0		0													No	No	0		Mbarara	65	2	0			0	0		0	0	0	0	0	0	0	0	0	0	0		99	No
2022-10-19	ILI	2022:42	2022-10-17	0	0		0													No	No	0		Mbarara	73	2	0			0	0		0	0	0	0	0	0	0	0	0	0	0		99	No
2023-07-04	ILI	2023:27	2023-07-03	1	0		0													Yes	No	0		JINJA REGIONAL REFERRAL HOSPITAL	64	1				0	0		0	0	0	0	0	0	0	0	0	0	0		99	No
2023-11-01	ILI	2023:44	2023-10-28	0	0		0													No	No	0		JINJA	67	1				0	0		0	0	1	0	0	0	0	0	0	0	0		99	No
2023-10-30	ILI	2023:44	2023-10-28	0	0		0													No	No	0		JINJA	65	1				1	0		0	0	0	0	0	0	0	0	0	0	0		99	No
2023-11-13	ILI	2023:46	2023-11-11	0	0		0													No	No	0		JINJA	78	1				0	0		0	0	1	0	0	0	0	0	0	0	0		99	No
2023-11-15	ILI	2023:46	2023-11-13	0	0		0													No	No	0		JINJA	79	1				0	0		0	0	1	0	0	0	0	0	0	0	0		99	No
2023-09-11	ILI	2023:37	2023-09-09	0	0		0													No	No	0		JINJA	61	1		Laborer/farmer		0	0		0	0	0	0	0	0	0	0	0	0	0		99	No
2023-10-19	ILI	2023:42	2023-10-17	0	0		0													No	No	0		JINJA	68	1				0	0		0	0	0	0	0	0	0	0	0	0	0		99	No
2023-10-26	ILI	2023:43	2023-10-24	0	0		0													No	No	0		JINJA	65	1				0	0		0	0	0	0	0	0	0	0	0	0	0		99	No
2023-10-24	ILI	2023:43	2023-10-22	0	0		0													No	No	0		JINJA	65	2	0			1	0		0	0	1	0	0	0	0	0	0	0	0		99	No
2023-10-19	ILI	2023:42	2023-10-17	0	0		0													No	No	0		JINJA	67	2	0			0	0		0	0	0	0	0	0	0	0	0	0	0		99	No
2023-10-24	ILI	2023:43	2023-10-22	0	0		0													No	No	0		JINJA	78	1				0	0		0	0	0	0	0	0	0	0	0	0	0		99	No
2023-10-10	ILI	2023:41	2023-10-08	0	0		0													No	No	0		JINJA	74	1				0	0		0	0	1	0	0	0	0	0	0	0	0		99	No
2023-12-05	ILI	2023:49	2023-12-03	0	0		0													No	No	0		JINJA	75	2	0	Other	PEASANT	0	0		0	0	1	0	0	0	0	0	0	0	0		99	No
2024-01-09	ILI	2024:02	2024-01-05	0	1		0													No	No	1		Kiryandongo	62	1		Businessman/woman		1	1		0	0	1	1	0	0	0	0	0	0	0		99	No
2023-10-30	ILI	2023:44	2023-10-28	0	0		0													No	No	0		JINJA	65	1				1	0		0	0	0	0	0	0	0	0	0	0	0		99	No
2024-02-07	ILI	2024:06	2024-02-01	1	0		0										1	37.5	1	Yes	No	1		Kiswa	62	1		Not Applicable		1	0		0	0	0	0	0	0	0	0	0	0	0		99	No
2024-02-26	ILI	2024:09	2024-02-19	1	1		0										1	37	1	Yes	No	1		Mukono	65	2	0	Laborer/farmer		1	0		1	0	0	0	0	0	0	0	0	0	0		99	No
2024-02-08	ILI	2024:06	2024-02-06	1	0		0													Yes	No	1		Kiryandongo	68	2	0			1	0		0	0	0	0	0	0	0	0	0	0	0		99	No
2024-02-29	ILI	2024:09	2024-02-27	1	0		0										1	37.4	1	Yes	No	0		Kiswa	80	2	0			1	0		1	0	0	0	0	0	0	0	0	0	0		99	No
2024-02-29	ILI	2024:09	2024-02-27	1	1		0													Yes	No	0		Kiswa	64	1		Other	CAR WASH	1	0		1	0	1	0	0	0	0	1	0	0	0		99	No
2024-03-05	ILI	2024:10	2024-03-02	0	0		0										1	36.5	1	No	No	0		Kibuli Hospital	63	2	0			0	0		0	0	0	0	0	0	0	0	0	0	0		99	No
2024-04-02	ILI	2024:14	2024-03-27	1	0		0										1	37.2	1	Yes	No	1		Kiswa	70	2	0			0	0		1	0	1	0	0	0	0	0	0	0	0		99	No
2024-03-03	SARI	10	2024-02-29	1	1	0	1	0	0		0	0	0	1	2024-03-03	1		37.5		Yes		0		Mbarara R. R. Hospital	80	2-Female	0	Laborer/Farmer		1	0		1	1												No	0	0
2024-02-20	SARI		2024-02-12	1	1	0	0	0	0		0	0	0	1	2024-02-19	0		37		Yes		1		Mbarara R. R. Hospital	61	2-Female	0	Businessman/Woman		1	0		1	0												No	0	0
2024-05-09	SARI	19	2024-05-07	1	0	0	0	0	0		0	0	0	1	2024-05-06	1				Yes		0		Tororo General Hospital	75	2-Female				0	0		0	0												No	0	0
2024-07-03	ILI	27	2024-06-29	1	1	0	1	0	0		0	0	0	0		1		37.2		Yes		1		Nsambya Hospital	78	1-Male		Student		0	0		0	0										Aspiration pneumonia, HTN		No	0	0
2024-06-27	ILI	26	2024-06-25	1	0	0	0	0	0		0	0	0	0		1				Yes		0		Tororo General Hospital	78	2-Female		Not Applicable		1	0		0	0												No	0	0
2024-07-12	SARI	28	2024-07-10	1	1	0	0	0	0		0	0	0	1	2024-07-10	1		37.8		Yes		1		Nsambya Hospital	65	2-Female				1	0		0	0										DM, pneumonia, CKD stagy IV		No	0	0
2024-05-13	ILI	20	2024-05-11	0	0	0	0	0	0		0	0	0	0		0				No		0		Jinja R. R. Hospital	65	2-Female				0	0		0	0												No	0	0
2024-05-22	ILI	21	2024-05-15	1	0	0	0	0	0		0	0	0	0		1				Yes		0		Kiswa HC III	71	1-Male		Laborer/Farmer		1	0		1	0												No	0	0
2024-07-29	SARI	31	2024-07-16	1	0	0	0	0	0		0	0	0	1	2024-07-18	1				Yes		1		Kiryandongo Hospital	67	1-Male		Laborer/Farmer		1	1		1	0												No	0	0
2024-02-27	SARI	9	2024-02-18	0	1	0	0	0	0		0	0	0	1	2024-02-22	0				No		0		Mbarara R. R. Hospital	75	1-Male		Laborer/Farmer		1	1		0	0												No	0	0
2024-07-24	ILI	30	2024-07-21	1	0	0	0	0	0		0	0	0	0		0				Yes		1		Kiryandongo Hospital	75	2-Female		Laborer/Farmer		1	1		0	0												No	0	0
2024-04-12	SARI		2024-04-08	1	0	0	0	0	0		0	0	0	1	2024-04-10	0		37		Yes		0		Nsambya Hospital	87	2-Female		Not Applicable		0	0		0	0												No	0	0
2024-03-02	SARI	9	2024-02-25	1	1	0	0	0	0		0	0	0	1	2024-03-02	1		38		Yes		1		Mbarara R. R. Hospital	77	2-Female	0	Laborer/Farmer		1	1		1	0												No	0	0
2024-05-06	SARI	19	2024-04-29	1	1	0	0	0	0		0	0	0	1	2024-04-29	1		37.8		Yes		1		Tororo General Hospital	69	1-Male		Other	Mechanic/ Welder	0	0		0	0												No	0	0
2024-06-24	ILI	26	2024-06-22	1	1	0	0	0	0		0	0	0	0		1				Yes		0		Mukono General Hospital	90	2-Female				0	0		0	0												No	0	0
2024-03-14	SARI	11	2024-03-10	1	1	0	0	0	0		0	0	0	1	2024-03-13	0		37		Yes		1		Mbarara R. R. Hospital	90	1-Male		Laborer/Farmer		1	0		1	0												No	0	0
2024-07-02	SARI	27	2024-06-30	1	1	0	0	0	0		0	0	0	1	2024-06-30	1		37.1		Yes		0		Nsambya Hospital	71	2-Female		Other	Housewife	0	0		0	0										Pneumonia		No	0	0
2024-04-12	ILI		2024-04-08	1	0	0	0	0	0		0	0	0	0		0		36.9		Yes		0		Nsambya Hospital	80	2-Female		Not Applicable		1	0		0	0												No		0
2024-04-16	SARI	16	2024-04-14	0	0	0	0	0	0		0	0	0	1	2024-04-16	0				No		0		Jinja R. R. Hospital	65	1-Male				0	0		0	0	0											No	0	0
2024-04-09	ILI	15	2024-04-02	1	0	0	0	0	0		0	0	0	0		1		38.7		Yes		0		Arua R. R. Hospital	65	1-Male				1	0		1	0												No	0	0
2024-07-04	SARI	27	2024-07-02	1	1	0	0	0	0		0	0	0	1	2024-07-02	1		38		Yes		1		Nsambya Hospital	100	2-Female		Other	House wife	0	0		0	1										Severe pneumonia		No	0	0
2020-03-03	SARI	2020:10	2020-03-03													1	1	38.7	1		Yes	0	1	Nsambya	100	1		Laborer/farmer		0	0	0	0	0	1	0	0	0	0	0	0	0	1	BRONCHITIS	0	No	0	0	0
2020-03-14	SARI	2020:11	2020-03-12													1	1	38.3	1		No	0	1	Nsambya	66	1				0	0	0	0	0	1	0	0	0	0	0	0	0	1	ISS WITH BRONCHOPNEUMONIA	0	No	0	0	0
2020-11-13	SARI	2020:46	2020-11-10													0							1	Nsambya	70	1		Laborer/farmer							0	0	0	0	0	0	0	0	0		0	No	0	0	0
2020-11-13	SARI	2020:46	2020-11-10													1	0	36.3	1		Yes	0	1	Nsambya	60	1		Laborer/farmer		0	0	0	0	0	1	0	0	0	0	0	0	0	1	Known Dm, HT	0	No	0	0	0
2020-08-28	SARI	2020:35	2020-08-24													1	0				No	0	1	Nsambya	74	1				0	0	0	0	0	1	0	0	0	0	0	0	0	1	HERNIA	0	No	0	0	0
2020-08-28	SARI	2020:35	2020-08-24													0	0				No	0	0	Nsambya	77	2	0			0	0	0	0	0	1	0	0	0	0	0	0	0	1	HT	0	No	0	0	0
2020-08-29	SARI	2020:35	2020-08-24													0	1	39	1		No	0	1	Nsambya	70	1				0	1	1	0	0	1	0	0	0	0	0	0	0	1	HTN, COPD	0	No	0	0	0
2020-09-10	SARI	2020:37	2020-09-05													0	1	37	1		No	0	1	Nsambya	65	2	0			0	0	0	0	0	1	0	0	0	0	0	0	0	1	PUD, ARTHRITIS	0	No	0	0	0
2020-09-09	SARI	2020:37	2020-09-06													0	1	36.4	1		Yes	0	1	Nsambya	80	2	0			0	0	0	0	0	0	0	0	0	0	0	0	0	0		0	No	0	0	0
2020-09-09	SARI	2020:37	2020-08-28													0	1	36.2	1		Yes	0	1	Nsambya	61	1				0	0	0	0	0	0	0	0	0	0	0	0	0	0		0	No	0	0	0
2020-09-10	SARI	2020:37	2020-09-05													0	1	36	1		No	0	1	Nsambya	75	1				0	0	0	0	0	0	0	0	0	0	0	0	0	0		0	No	0	0	0
2020-09-11	SARI	2020:37	2020-09-06													0	1	36.4	1		No	1	1	Nsambya	78	2	0			1	1	0	0	0	1	0	0	0	0	0	0	0	1	HHD, BILATERAL PLURAL EFFUSION	0	No	0	0	0
2020-09-11	SARI	2020:37	2020-09-05													0	1	37.2	1		Yes	1	1	Nsambya	61	2	0			1	1	1	1	1	1	0	0	0	0	0	0	0	1	DM, HTM, ESRD, PNEUMONIA	0	No	0	0	0
2020-09-11	SARI	2020:37	2020-09-05													1	0				No	0	1	Nsambya	66	1				0	1	0	0	0	0	0	0	0	0	0	0	0	0		0	No	0	0	0
2020-09-20	SARI	2020:39	2020-09-16													0	1	36.3	1		No	0	1	Nsambya	80	1				0	0	0	1	0	1	0	0	0	0	0	0	0	1	ELECTROLYTE IMBALANCE	0	No	0	0	0
2020-09-25	SARI	2020:39	2020-09-20													0	1	36.3	1		Yes	0	1	Nsambya	80	2	0			0	0	0	0	0	1	0	0	0	0	0	0	0	1	AKI, ANEMIA	0	No	0	0	0
2020-09-25	SARI	2020:39	2020-09-21													1	1	38	1		No	0	1	Nsambya	79	2	0			0	0	0	0	0	1	0	0	0	0	0	0	0	1	PNEUMONIA WITH SEPSIS, PUD	0	No	0	0	0
2020-09-28	SARI	2020:40	2020-09-24													0	0				Yes	0	1	Nsambya	62	2	0			0	0	0	0	0	1	0	0	0	0	0	0	0	1	HT, DM WITH ARB	0	No	0	0	0
2020-09-28	SARI	2020:40	2020-09-22													1	1	36.8	1		Yes	0	1	Nsambya	85	1				0	0	0	0	0	1	0	0	0	0	0	0	0	1	ACUTE COMPENSATED HEART FAILURE	0	No	0	0	0
2020-09-29	SARI	2020:40	2020-09-26													0	1	36.3	1		Yes	0	1	Nsambya	75	2	0			0	0	0	0	0	1	0	0	0	0	0	0	0	1	CKB-ESRD, SUPERIMPOSED BRONCOPNEUMONIA	0	No	0	0	0
2020-09-29	SARI	2020:40	2020-09-26													1	1	36.4	1		Yes	0	1	Nsambya	70	2	0			0	0	0	0	0	1	0	0	0	0	0	0	0	1	PARTIAL 1.O R/O PNEUMONIA	0	No	0	0	0
2020-09-29	SARI	2020:40	2020-09-23													0	1	38	1		Yes	0	1	Nsambya	61	1				0	0	0	0	0	1	0	0	0	0	0	0	0	1	RESPIRATORY FAILURE WITH SEPSIS	0	No	0	0	0
2020-09-29	SARI	2020:40	2020-09-26													0	1	36.2	1		Yes	0	1	Nsambya	74	2	0			0	0	0	0	0	1	0	0	0	0	0	0	0	1	HT WITH HHD	0	No	0	0	0
2020-09-29	SARI	2020:40	2020-09-26													1	1	38.2	1		No	0	1	Nsambya	83	1				0	0	0	0	0	1	0	0	0	0	0	0	0	1	FEVER WITH CHEST FOCUS, DM	0	No	0	0	0
2020-09-30	SARI	2020:40	2020-09-26													0	1	36.3	1		No	0	1	Nsambya	79	2	0			0	0	0	0	0	1	0	0	0	0	0	0	0	1	HYPOTHNOIDISM, HT	0	No	0	0	0
2020-09-29	SARI	2020:40	2020-09-28													1					Yes	0	1	Nsambya	67	1				0	0	1	0	0	1	0	0	0	0	0	0	0	1	POST OESPHAGECTOMY, BRONCHIECTASIA, COVID	0	No	0	0	0
2020-10-05	SARI	2020:41	2020-10-03													1	1	36.4	1		No	0	1	Nsambya	70	1				0	0	0	0	0	0	0	0	0	0	0	0	0	0		0	No	0	0	0
2020-10-04	SARI	2020:41	2020-10-01													1	1	36.8	1		Yes	0	1	Nsambya	67	1				0	0	0	0	0	1	0	0	0	0	0	0	0	1	INTESTITIAL PNEUMONIA	0	No	0	0	0
2020-10-29	SARI	2020:44	2020-10-26													0	1	35.6	1		Yes	1	1	Nsambya	65	1				1	1	1	0	0	0	0	0	0	0	0	0	0	1	B.PNEUMONIA	0	No	0	0	0
2020-10-29	SARI	2020:44	2020-10-26													0	1	37.1	1		Yes	0	1	Nsambya	70	1				0	0	0	0	0	0	0	0	0	0	0	0	0	0		0	No	0	0	0
2020-11-02	SARI	2020:45	2020-11-29													0					No	0	1	Nsambya	70	2	0			0	0	0	0	0	0	0	0	0	0	0	0	0	0		0	No	0	0	0
2020-11-06	SARI	2020:45	2020-11-02													0	1	36.6	1		No	0	1	Nsambya	70	2	0			0	0	0	0	0	0	0	0	0	0	0	0	0	0		0	No	0	0	0
2020-11-06	SARI	2020:45	2020-11-02													0	1	36.3	1		No	0	1	Nsambya	70	2	0			0	0	0	0	0	1	0	0	0	0	0	0	0	1	HT	0	No	0	0	0
2020-11-06	SARI	2020:45	2020-11-02													0					No	0	1	Nsambya	62	1				0	0	0	1	0	1	0	0	0	0	0	0	0	1	HT	0	No	0	0	0
2020-11-06	SARI	2020:45	2020-11-02													0					Yes	0	1	Nsambya	80	2	0			0	0	0	0	0	0	0	0	0	0	0	0	0	0		0	No	0	0	0
2020-08-14	SARI	2020:33	2020-08-10													1	1	36.7	1		No	0	1	Nsambya	67	2	0			1	1	1	0	1	1	0	0	0	0	0	0	0	1	HT, PUD WITH RESPIRATORY DISTRESS	0	No	0	0	0
2020-08-24	SARI	2020:35	2020-08-20													1	1	36.8	1		No	0	1	Nsambya	70	2	0			0	0	0	0	0	1	0	0	0	0	0	0	0	1	ASTHMATIC BRONCHITIS	0	No	0	0	0
2020-08-22	SARI	2020:34	2020-08-17													0	1	37.3	1		No	0	1	Nsambya	95	1				0	0	0	0	0	1	0	0	0	0	0	0	0	1	UPPER GI BLEEDING WITH RTI	0	No	0	0	0
2020-08-26	SARI	2020:35	2020-08-23													0	1	37.6	1		Yes	0	1	Nsambya	73	2	0			0	0	0	0	0	1	0	0	0	0	0	0	0	1	CKD	0	No	0	0	0
2020-08-26	SARI	2020:35	2020-08-26													1	1	37.5	1		No	1	1	Nsambya	73	1				1	0	1	0	0	1	0	0	0	0	0	0	0	1	HTN, URTI	0	No	0	0	0
2020-08-26	SARI	2020:35	2020-06-23													1	1	36.7	1		No	1	1	Nsambya	63	1				1	1	1	0	0	0	0	0	0	0	0	0	0	0		0	No	0	0	0
2020-08-28	SARI	2020:35	2020-08-24													0	0				No	0	1	Nsambya	62	2	0			0	0	0	0	0	1	0	0	0	0	0	0	0	1	HYPERTENSIVE	0	No	0	0	0
2023-03-22	SARI	2023:12	2023-03-15													1	0				No	0	1	Mbarara	75	1		Health care worker		0	0	1	0	0	0	0	0	0	0	0	0	0	0		0	No	0	0	0
2023-01-08	SARI	2023:02	2023-01-04													1	0				No	1	1	Kiryandongo	76	1		Unemployed		1	1	0	1	0	1	0	0	0	0	0	0	0	1	DT, DM	0	No	0	0	0
2023-03-15	SARI	2023:11	2023-03-10													1	0				Yes	0	1	Tororo	83	2	0	Laborer/farmer		0	0	0	0	0	0	0	0	0	0	0	0	0	0		0	No	0	0	0
2023-03-10	SARI	2023:10	2023-03-05													1	1	38.7	1		No	0	1	Tororo	72	2	0	Unemployed		0	0	0	1	1	0	0	0	0	0	0	0	0	0		0	No	0	0	0
2023-03-29	SARI	2023:13	2023-03-22													1	0				No	0	1	Tororo	75	1		Laborer/farmer		1	0	0	0	0	0	0	0	0	0	0	0	0	0		0	No	0	0	0
2023-04-19	SARI	2023:16	2023-04-02													1	0				No	0	1	Tororo	73	1		Laborer/farmer		0	0	0	0	0	0	0	0	0	0	0	0	0	0		0	No	0	0	0
2023-04-05	SARI	2023:14	2023-04-04													0	1	38	1		No	0	1	Tororo	87	1		Laborer/farmer		0	0	0	0	0	0	0	0	0	0	0	0	0	0		0	No	0	0	0
2023-05-21	SARI	2023:21	2023-05-08	1	1		0										1	37	1	Yes	No	0		Mbarara	67	2	0	Laborer/farmer		0	0		0	0	0	0	0	0	0	0	0	0	0		99	Yes
2023-05-16	SARI	2023:20	2023-05-08													0	0				No	0	1	Mbarara	75	2	0	Unemployed		1	1	0	1	0	0	0	0	0	0	0	0	0	0		0	No	0	0	0
2023-04-12	SARI	2023:15	2023-03-23													1	0				Yes	1	1	Mbarara	66	2	0	Unemployed		1	1	1	1	1	1	1	0	0	0	0	0	0	0		0	No	0	0	0
2023-03-29	SARI	2023:13	2023-03-19													1	1	38.1	1		Yes	1	1	Mbarara	97	2	0	Laborer/farmer		1	0	0	1	0	0	0	0	0	0	0	0	0	0		0	No	0	0	0
2023-03-29	SARI	2023:13	2023-03-17													1	0				Yes	1	1	Mbarara	69	2	0	Laborer/farmer		1	0	0	1	0	1	0	0	0	0	0	0	0	1	ACTIVE HIV	0	No	0	0	0
2023-03-26	SARI	2023:13	2023-03-17													0	1	38	1		Yes	1	1	Mbarara	87	2	0	Laborer/farmer		1	1	1	1	0	1	0	0	0	0	0	0	0	1	DM	0	No	0	0	0
2023-05-12	SARI	2023:19	2023-05-10													1	1	39	1		No	0	1	Tororo	70	2	0	Laboratory worker		1	0	1	0	0	0	0	0	0	0	0	0	0	0		0	No	0	0	0
2023-05-17	SARI	2023:20	2023-05-10													1	1	39	1		No	1	1	Tororo	70	2	0	Laboratory worker		1	0	0	1	1	1	1	0	0	0	0	0	0	0		0	No	0	0	0
2023-05-17	SARI	2023:20	2023-05-03													1	1	38.7	1		No	1	1	Tororo	67	2	0	Unemployed		0	0	0	1	0	1	0	0	0	0	0	0	0	1	ACTIVE HIV	0	No	0	0	0
2023-05-12	SARI	2023:19	2023-05-03													1	1	38.1	1		No	1	1	Arua	64	2	0	Businessman/woman		0	1	0	1	0	0	0	0	0	0	0	0	0	0		0	No	0	0	0
2023-05-15	SARI	2023:20	2023-05-11													1	1	38.1	1		No	1	1	Arua	92	2	0	Unemployed		0	1	0	1	0	0	0	0	0	0	0	0	0	0		0	No	0	0	0
2023-06-27	SARI	2023:26	2023-06-25													0	1	37	1		No	0	1	Nsambya	90	1		Other	RETIRED DRIVER	0	0	0	0	0	1	0	0	0	0	0	0	0	1	DELIRIUM, ACS	0	No	0	0	0
2023-06-27	SARI	2023:26	2023-06-25													1	0				No	0	1	Nsambya	93	1		Unemployed		0	0	0	0	0	1	0	0	0	0	0	0	0	1	HT, DM, BRONCHOPNEUMONIA	0	No	0	0	0
2023-06-27	SARI	2023:26	2023-06-24													0	1	36.5	1		No	0	1	Nsambya	66	2	0	Businessman/woman		1	0	0	0		1	0	0	0	0	0	0	0	1	HT, DM	0	No	0	0	0
2023-06-27	SARI	2023:26	2023-06-21													0	1	37.7	1		No	0	1	Nsambya	78	1		Unemployed		0	0	0	0	0	1	0	0	0	0	0	0	0	1	BRONCHOPNEUMONIA, SEVERE ANAEMIA	0	No	0	0	0
2023-06-07	SARI	2023:23	2023-06-03													0	0				No	0	1	Tororo	65	2	0	Laborer/farmer		1	0	1	1	1	1	0	0	0	0	0	0	0	1	PEPTIC ULCER DISEASE	0	No	0	0	0
2023-07-05	SARI	2023:27	2023-07-03													1	0				No	0	1	Tororo	85	1		Laborer/farmer		1	0	1	1	0	1	0	0	0	0	0	0	0	1	PEPTIC ULCER DISEASE	0	No	0	0	0
2023-08-08	SARI	2023:32	2023-08-06													0	0				No	0	0	KARAMBI	62	1				1	1	0	1	0	0	0	0	0	0	0	0	0	0		0	No	0	0	0
2023-08-08	SARI	2023:32	2023-08-06													0	0				No	0	0	KARAMBI	67	1				0	0	1	1	0	0	0	0	0	0	0	0	0	0		0	No	0	0	0
2023-07-22	SARI	2023:29	2023-07-15													1	1	37	1		Yes	0	1	Mbarara	80	1		Laborer/farmer		0	0	0	0	0	0	0	0	0	0	0	0	0	0		0	No	0	0	0
2023-07-28	SARI	2023:30	2023-07-24													1	1	38	1		No	0	1	Tororo	63	2	0	Laborer/farmer		1	0	0	1	0	1	0	0	0	0	0	0	0	1	HT	0	No	0	0	0
2023-08-04	SARI	2023:31	2023-08-01													1	0				No	0	1	Tororo	72	2	0	Laborer/farmer		0	0	0	0	0	1	0	0	0	0	0	0	0	1	HT, ACTIVE HIV	0	No	0	0	0
2023-07-07	SARI	2023:27	2023-05-05													1	1	38.5	1		No	1	1	Tororo	66	1		Laborer/farmer		0	1	0	1	0	0	0	0	0	0	0	0	0	0		0	No	0	0	0
2023-07-14	SARI	2023:28	2023-07-04													1	0				Yes	0	1	Tororo	82	2	0	Unemployed		1	0	1	1	0	0	0	0	0	0	0	0	0	0		0	No	0	0	0
2023-07-14	SARI	2023:28	2023-06-15													1	0				Yes	0	1	Tororo	68	2	0			0	0	0	1	0	1	0	0	0	0	1	0	0	1	ACTIVE HIV, TB OF THE BONE, SYPHILIS	0	No	0	0	0
2023-07-14	SARI	2023:28	2023-07-05													1	0				Yes	0	1	Tororo	95	2	0	Unemployed		0	0	0	1	0	0	0	0	0	0	0	0	0	0		0	N/A	0	0	0
2023-07-20	SARI	2023:29	2023-07-06													1	0				No	0	1	Kiryandongo	72	1		Unemployed		1	1	0	1	0	1	0	0	0	0	0	0	0	1	HT, DM	0	No	0	0	0
2023-08-23	SARI	2023:34	2023-08-13													0	0				No	1	0	KARAMBI	73	2	0	Unemployed		1	0	0	0	0	1	0	1	0	0	0	0	0	0		0	No	0	0	0
2023-08-23	SARI	2023:34	2023-08-20													0	0				Yes	1	0	KARAMBI	80	1		Unemployed		1	1	0	1	0	1	0	0	0	0	0	0	0	1	HT	0	No	0	0	0
2023-08-23	SARI	2023:34	2023-08-20													0	0				Yes	1	0	KARAMBI	75	2	0	Unemployed		1	0	0	1	0	1	0	0	0	0	0	0	0	1	HT	0	No	0	0	0
2023-08-23	SARI	2023:34	2023-08-12													0	0				No	0	0	KARAMBI	63	1				0	0	0	0	0	1	0	0	0	0	0	0	0	1	HT	0	No	0	0	0
2023-08-23	SARI	2023:34	2023-08-10													0	0				No	1	0	KARAMBI	63	2	0	Unemployed		1	1	0	1	0	1	0	0	0	0	0	0	0	1	HT, DM	0	No	0	0	0
2023-08-23	SARI	2023:34	2023-08-20													0					No	1	0	KARAMBI	60	2	0	Unemployed		1	0	0	0	0	1	0	1	0	0	0	0	0	1	HT, DM	0	No	0	0	0
2023-08-23	SARI	2023:34	2023-08-15													0	0				Yes	1	0	KARAMBI	70	2	0	Unemployed		0	0	0	0	0	1	0	0	0	0	0	0	0	1	HT, DM	0	No	0	0	0
2023-08-02	SARI	2023:31	2023-08-18													1	1	38.5	1		No	0	1	Entebbe	70	1		Businessman/woman		1	0	0	0	0	1	0	0	0	0	0	0	0	1	HT	0	No	0	0	0
2023-08-08	SARI	2023:32	2023-07-18													1	1	36.4	1		Yes	1	1	Entebbe	75	2	0	Laborer/farmer		1	0	0	0	0	1	1	0	0	0	0	0	0	1	HT	0	No	0	0	0
2023-07-07	SARI	2023:27	2023-07-04													1	1	38.5	1		No	0	1	Entebbe	67	1		Other	RETIRED UPDF	1	0	0	0	0	1	0	0	0	0	0	0	0	1	HT	0	No	0	0	0
2023-07-06	SARI	2023:27	2023-07-01													1	1	37.1	1		No	0	1	Entebbe	78	1		Laborer/farmer		0	0	0	0	0	1	0	0	0	0	0	0	0	1	HT	0	No	0	0	0
2023-07-04	SARI	2023:27	2023-06-27													1	1	36.4	1		No	1	1	Entebbe	71	1		Laborer/farmer		1	0	0	0	0	1	0	0	0	0	0	0	0	1	HT	0	No	0	0	0
2023-06-20	SARI	2023:25	2023-06-16													1	1	36.5	1		No	1	1	Entebbe	63	1		Other	RETIRED	0	0	0	0	0	1	0	0	0	0	0	0	0	1	ACTIVE HIV	0	No	0	0	0
2023-08-23	SARI	2023:34	2023-07-20													1	0				Yes	1	1	Tororo	70	2	0	Laborer/farmer		0	0	0	1	0	1	0	0	0	0	0	0	0	1	HT	0	No	0	0	0
2023-08-14	SARI	2023:33	2023-08-08													1	1	39	1		No	1	1	Tororo	72	1		Laborer/farmer		0	0	0	1	0	1	0	0	0	0	0	0	0	1	KAPOSU SARKUMA	0		0	0	0
2023-09-13	SARI	2023:37	2023-09-08													0	1	38.4	1		No	1	1	Arua	61	1		Laborer/farmer		0	0	0	0	0	1	0	0	0	0	1	0	0	0		0	No	0	0	0
2023-09-13	SARI	2023:37	2023-09-09													0	1	38.2	1		Yes	1	1	Arua	70	1		Businessman/woman		0	0	0	1	0	0	0	0	0	0	0	0	0	0		0	No	0	0	0
2023-10-02	SARI	2023:40	2023-09-29													1	0				No	1	1	Kiryandongo	66	1		Laborer/farmer		1	1	0	1	0	0	0	0	0	0	0	0	0	0		0	No	0	0	0
2023-10-12	SARI	2023:41	2023-09-28													0	0				Yes	0	1	Mbarara	72	1		Unemployed		0	0	0	0	0	1	1	0	0	0	0	0	0	0		0	No	0	0	0
2023-10-12	SARI	2023:41	2023-09-03													1	0				Yes	0	1	Mbarara	90	1		Laborer/farmer		0	0	0	1	0	1	0	0	0	0	0	0	0	0		0	No	0	0	0
2023-08-14	SARI	2023:33	2023-08-08													1	1	39	1		No	1	1	Tororo	83	1		Laborer/farmer		0	0	0	0	0	0	0	0	0	0	0	0	0	0		0	No	0	0	0
2020-05-13	ILI	2020:20	2020-05-10	1	1		0										1	38.4	1	Yes	No	0		Kiswa	64	2	0	Other	COOK	1	0		1	0	1	0	0	0	0	0	0	0	0		99	No
2020-04-27	ILI	2020:18	2020-04-22	1	1		0										1	38.4	1	Yes	No	0		Kiswa	52	2	0	Other	SALON ATTENDANT	1	0		1	0	1	0	0	0	0	0	0	0	0		99	No
2021-02-02	ILI	2021:05	2021-01-29	1	0		0													Yes	No	0		Mukono	65	2	0			1	0		0	0	0	0	0	0	0	0	0	0	0		99	N/A
2022-08-22	ILI	2022:34	2022-08-20	1	1		0										1	37.8	1	Yes	No	0		Kiswa	70	2	0	Unemployed		1	0		1	0	1	0	0	0	0	0	0	0	0		99	No
2023-02-14	ILI	2023:07	2023-02-08	1	1		0										1	39	1	Yes	No	1		Arua	78	2	0	Unemployed		1	1		1	0	1	0	0	0	0	0	0	0	0		99	No
2023-01-20	ILI	2023:03	2023-01-17	1	1		0										1	38.7	1	Yes	No	0		Arua	64	1		Businessman/woman		1	0		1	0	0	0	0	0	0	0	0	0	0		99	No
2023-01-19	ILI	2023:03	2023-01-17	1	1		0										1	38.8	1	Yes	No	1		Arua	92	1		Unemployed		1	0		1	0	1	0	0	0	0	0	0	0	0		99	No
2021-02-02	ILI	2021:05	2021-01-29	1	0		0													Yes	No	0		Mukono	65	2	0			1	0		0	0	0	0	0	0	0	0	0	0	0		99	N/A
2023-05-30	ILI	2023:22	2023-05-14	1	0		0													Yes	No	0		Kiryandongo	74	1		Businessman/woman		1	0		1	1	0	0	0	0	0	0	0	0	0		99	No
2023-05-08	ILI	2023:19	2023-05-01	1	1		1													Yes	No	1		Kiryandongo	83	1		Laboratory worker		1	0		1	0	0	0	0	0	0	0	0	0	0		99	No
2023-05-03	ILI	2023:18	2023-04-28	1	0		0													Yes	No	1		Kiryandongo	76	2	0	Laborer/farmer		1	0		1	0	0	0	0	0	0	0	0	0	0		99	No
2023-06-13	ILI	2023:24	2023-06-11	1	1		0										1	37.5	1	Yes	No	0		Kiswa	67	1		Businessman/woman		1	0		1	0	0	0	0	0	0	0	0	0	0		99	No
2023-06-08	ILI	2023:23	2023-06-05	1	1		0										1	37.2	1	Yes	No	0		Kiswa	60	2	0			1	0		1	0	1	0	0	0	0	0	0	0	0		99	No
2023-06-08	ILI	2023:23	2023-08-04	1	1		0										1	37.4	1	Yes	No	0		Kiswa	70	1		Other	RETIRED	1	1		1	0	1	0	0	0	0	0	0	0	0		99	No
2023-03-10	ILI	2023:10	2023-03-08	0	1		1										99			No	No	0		Arua	68	2		Businessman/woman		0	0		0	0	0	0	0	0	0	0	0	0	0		99	No
2023-03-08	ILI	2023:10	2023-03-02	1	1		0										1	38.2	1	Yes	No	1		Arua	61	1		Unemployed		1	0		1	0	0	0	0	0	0	0	0	0	0		99	No
2023-03-08	ILI	2023:10	2023-03-07	1	1		0										1	38.7	1	Yes	No	1		Arua	78	1		Unemployed		1	0		0	0	0	0	0	0	0	0	0	0	0		99	No
2023-07-11	ILI	2023:28	2023-07-24	1	1		0										1	37	1	Yes	No	0		Mbarara	95	2	0	Unemployed		0	0		1	0	1	1	0	0	0	0	0	0	0		99	No
2023-07-31	ILI	2023:31	2023-07-29	0	0		0													No	No	0		Kitebi	61	2	0			0	0		0	0	0	0	0	0	0	0	0	0	0		99	No
2023-07-02	ILI	2023:27	2023-06-28	1	1		0													Yes	No	0		Kiryandongo	60	1		Laborer/farmer		1	1		1	0	1	0	0	0	0	0	0	0	0		99	No
2023-10-31	ILI	2023:44	2023-10-29	1	1		0										1	37.4	1	Yes	No	0		Kiswa	60	2	0	Unemployed		1	0		1	0	1	0	0	0	0	0	0	0	0		99	No
2024-09-24	ILI	39	2024-09-19	1	0	0	0	0	0		0	0	0	0		1				Yes		0		Tororo General Hospital	70	2-Female				1	0		0	0												No	0	0
2024-10-04	SARI	40	2024-09-30	1	1	0	0	0	0		0	0	0	1	2024-10-03	1		38.9		Yes		1		Arua R. R. Hospital	71	1-Male		Laborer/Farmer		1	0		0	0												No	0	0
2024-10-15	SARI	42	2024-07-10	1	1	0	0	0	0		0	0	0	1	2024-10-13	0		36		Yes		0		Mbarara R. R. Hospital	74	1-Male		Laborer/Farmer		1	0		1	0										Corpulmonale with community acquired pneumonia		No	0	0
2024-08-21	SARI	34	2024-08-16	1	1	0	0	0	0		0	0	0	1	2024-08-20	1		37.3		Yes		0		Mbarara R. R. Hospital	66	2-Female				0	0		1	0										Community acquired pneumonia		No	0	0
2024-09-23	ILI	39	2024-09-21	0	1	0	0	0	0		0	0	0	0		0		35.9		No		0		Kibuli Hospital	73	1-Male				1	0		0	0												No	0	0
2024-08-23	ILI	34	2024-08-20	1	0	0	0	0	0		0	0	0	0		1		38		Yes		1		Kibuli Hospital	68	1-Male				0	0		0	0												No	0	0
2024-12-10	SARI	50	2024-12-07	1	1	0	0	0	0		0	0	0	1	2024-12-10	0		37.5		Yes		0		Nsambya Hospital	77	1-Male				0	0		0	0										Bronchopneumonia		No	0	0
2024-11-28	SARI	48	2024-11-02	1	1	0	0	0	0		0	0	0	1	2024-11-11	1		37.3		Yes		0		Mbarara R. R. Hospital	82	2-Female				1	0		0	0										Heartfailure with community acquired pneumonia		No	0	0
2024-10-16	ILI	42	2024-10-05	1	0	0	0	0	0		0	0	0	0		0		36.5		Yes		0		Kibuli Hospital	66	1-Male				1	0		0	0												No	0	0
2024-11-29	ILI	48	2024-11-27	0	0	0	0	0	0		0	0	0	0		1				No		0		Arua R. R. Hospital	64	2-Female		Other	House wife	0	0		0	0												No	0	0
2024-09-26	SARI	39	2024-09-09	1	1	0	1	0	0		0	0	0	1	2024-09-14	0		36		Yes		1		Mbarara R. R. Hospital	70	2-Female		Laborer/Farmer		0	1		1	0										Community Acquired pneumonia		No	0	0
2024-10-17	SARI	42	2024-10-10	1	1	0	0	0	0		0	0	0	1	2024-10-15	1				Yes		0		Tororo General Hospital	78	1-Male		Laborer/Farmer		0	0		0	0												Yes	0	0
2024-12-19	SARI	51	2024-12-17	1	1	0	0	0	0		0	1	0	1	2024-12-19	1		35.7		Yes		0		Nsambya Hospital	75	1-Male				0	0		0	0										Intershihou lung disease with excercebation, pulmonary HT		No	0	0
2024-12-03	SARI	49	2024-11-23	0	1	0	0	1	0		1	1	0	1	2024-12-01	0		37.3		No		0		Mbarara R. R. Hospital	83	1-Male		Laborer/Farmer		0	0		0	0										Lober pneumonia		No	0	0
2024-09-17	ILI	38	2024-09-15	0	0	0	0	0	0		0	0	0	0		0		37		No		0		Kibuli Hospital	68	1-Male		Not Applicable		0	0		0	0												No	0	0
2024-10-22	ILI	43	2024-10-17	1	0	0	0	0	0		0	0	0	0		0				Yes		1		Kiryandongo Hospital	78	2-Female		Laborer/Farmer		1	0		0	0												No	0	0
2024-09-10	ILI	37	2024-09-08	0	0	0	0	0	0		0	0	0	0		1				No		0		Arua R. R. Hospital	62	1-Male		Other	Shoe rapir	0	0		0	0												No	0	0
2024-08-23	ILI	34	2024-08-20	0	0	0	0	0	0		0	0	0	0		1		37.2		No		1		Kibuli Hospital	66	2-Female				0	0		0	0												No	0	0
2024-08-16	SARI	33	2024-08-09	1	1	0	0	0	0		0	0	0	1	2024-08-13	1		36		Yes		0		Mbarara R. R. Hospital	80	2-Female		Laborer/Farmer		1	0		1	0										Community acquired pneumonia		No	0	0
2024-10-02	ILI	40	2024-09-30	0	0	0	0	0	0		0	0	0	0		1				No		0		Jinja R. R. Hospital	66	1-Male				0	0		0	0												No	0	0
2024-05-09	SARI	19	2024-05-02	1	1	0	0	1	0		0	1	0	1	2024-05-07	0		36		Yes		0		Mbarara R. R. Hospital	86	2-Female		Not Applicable		0	0		0	0												No	0	0
2024-08-07	ILI	32	2024-08-05	1	0	0	0	0	0		0	0	0	0		1				Yes		0		Arua R. R. Hospital	85	2-Female		Laborer/Farmer		0	0		0	0												No	0	0
2024-11-06	ILI	45	2024-11-03	1	0	0	0	0	0		0	0	0	0		1				Yes		1		Mukono General Hospital	81	2-Female				1	0		0	0												No	0	0
2024-08-29	ILI	35	2024-08-27	1	0	0	0	0	0		0	0	0	0		1		38.8		Yes		0		Arua R. R. Hospital	64	1-Male				0	0		1	0												No	0	0
2024-12-20	ILI	51	2024-12-18	1	0	0	1	0	0		0	0	0	0		1		36.2		Yes		0		Nsambya Hospital	61	2-Female		Health care worker		1	1		1	0										Acute upper respiratory tract infection		No	0	0
2024-07-17	SARI	29	2024-07-11	0	0	0	0	0	0		0	0	0	1	2024-07-12	0		37.5		No		1		Mbarara R. R. Hospital	86	1-Male		Businessman/Woman		0	0		1	0												No	0	0
2024-12-10	SARI	50	2024-12-06	0	1	0	0	0	0		0	0	0	1	2024-12-07	1		38.8		No		0		Nsambya Hospital	82	2-Female				0	0		0	0												No	0	0
2024-10-10	ILI	41	2024-10-08	1	0	0	0	0	0		0	0	0	0		0				Yes		0		Kiryandongo Hospital	62	1-Male		Laborer/Farmer		0	0		0	0										Respiratory tract infection		No	0
2024-12-10	SARI	50	2024-12-07	0	1	0	0	0	0		0	0	0	1	2024-12-08	0		37.8		No		0		Nsambya Hospital	75	2-Female				1	0		0	0										Hospital acquired pneumonia		No	0	0
2024-09-17	ILI	38	2024-09-13	1	0	0	1	0	0		0	0	0	0		0		36		Yes		1		Kibuli Hospital	79	1-Male				1	0		0	0												No	0	0
2024-09-10	ILI	37	2024-09-08	0	0	0	0	0	0		0	0	0	0		1				No		0		Arua R. R. Hospital	70	1-Male		Laborer/Farmer		0	0		0	0												No	0	0
2024-12-04	SARI	49	2024-11-28	0	0	0	1	0	0		0	0	0	1	2024-12-01	0				No		0		Kiryandongo Hospital	74	2-Female		Laborer/Farmer		1	0		1	0										Respiratory tract infection		No	0	0
2024-05-27	ILI	22	2024-05-20	1	1	0	1	0	0		0	0	0	1	2024-05-25	1		38		Yes		0		Mbarara R. R. Hospital	65	1-Male		Laborer/Farmer		1	1		0	1												No	0	0
2024-09-03	ILI	36	2024-08-30	0	0	0	0	0	0		0	0	0	0		1				No		0		Arua R. R. Hospital	73	2-Female		Other	House wife	0	0		0	0												No	0	0
2024-08-29	ILI	35	2024-08-27	0	0	0	0	0	0		0	0	0	0		1				No		0		Arua R. R. Hospital	64	1-Male				0	0		0	0												No	0	0
2024-09-05	SARI	36	2024-09-01	0	1	0	0	0	0		0	0	0	1	2024-09-02	1		39.2		No		0		Arua R. R. Hospital	76	2-Female		Other	House wife	0	0		0	0										??Meningitis or pneumonia		No	0	0
2024-08-12	SARI	33	2024-08-05	1	1	0	0	0	0		0	0	0	1	2024-07-08	0				Yes		0		Mbarara R. R. Hospital	89	2-Female		Laborer/Farmer		1	0		1	0												No	0	0
2024-11-26	ILI	48	2024-11-24	1	0	0	0	0	0		0	0	0	0		0		36.8		Yes		0		Kibuli Hospital	66	2-Female				1	0		0	0												No	0	0
2024-11-25	SARI	48	2024-11-23	0	0	0	0	0	0		0	0	0	1	2024-11-25	1		38.3		No		0		Jinja R. R. Hospital	65	2-Female		Laborer/Farmer		0	0		0	0												No	0	0
2024-11-10	ILI	46	2024-11-08	0	1	0	0	0	0		0	0	0	0		0		37.6		No		0		Nsambya Hospital	83	1-Male				0	0		0	0												No	0	0
2025-01-20	SARI	4	2025-01-16	1	1	0	0	0	0		0	0	0	1	2025-01-17	1		38.5		Yes		0		Arua R. R. Hospital	85	1-Male				0	0		0	0												No	0	0
2024-09-21	ILI	38	2024-09-15	1	0	0	0	0	0		0	0	0	0		0		36.6		Yes		1		Kibuli Hospital	76	2-Female				1	0		0	0												No	0	0
2024-08-25	ILI	35	2024-08-23	0	0	0	0	0	0		0	0	0	0		0		36		No		0		Kibuli Hospital	64	2-Female				0	0		0	0												No	0	0
2024-07-17	SARI	29	2024-07-04	0	0	0	0	0	0		0	0	0	1	2024-07-09	0		36.5		No		1		Mbarara R. R. Hospital	80	2-Female		Not Applicable		0	0		1	0												No	0	0
2024-12-10	ILI	50	2024-12-02	0	0	0	1	0	0		0	0	0	0		0				No		0		Kiryandongo Hospital	67	2-Female		Laborer/Farmer		0	0		1	0												No	0	0
2024-12-06	SARI	49	2024-12-01	1	1	0	1	0	0		1	0	0	1	2024-12-02	1		38.3		Yes		0		Nsambya Hospital	68	2-Female				0	1		0	0										DM, Intenstitial pereumontris		No	0	0
2024-09-10	ILI	37	2024-09-08	0	0	0	0	0	0		0	0	0	0		0				No		0		Arua R. R. Hospital	63	2-Female		Other	House wife	0	0		0	0												No	0	0
2024-08-21	SARI	34	2024-08-20	1	1	0	1	0	0		0	0	0	1	2024-08-20	0				Yes		0		Mbarara R. R. Hospital	80	2-Female		Laborer/Farmer		0	1		1	0												No	0	0
2024-10-29	ILI	44	2024-10-27	1	1	0	0	0	0		0	0	0	0		1				Yes		0		Tororo General Hospital	72	2-Female				1	0		1	0												No	0	0
2024-05-23	SARI	21	2024-05-15	1	1	0	0	0	0		0	0	0	1	2024-05-21	0		37		Yes		1		Mbarara R. R. Hospital	78	1-Male		Laborer/Farmer		0	0		1	1												No	0	0
2024-10-04	ILI	40	2024-10-02	0	0	0	0	0	0		0	0	0	0		1				No		0		Jinja R. R. Hospital	87	1-Male				0	0		0	0												No	0	0
2024-07-06	SARI	27	2024-05-30	1	0	0	0	0	0		0	0	0	1	2024-06-02	0		36.3		Yes		0		Mbarara R. R. Hospital	81	1-Male		Health care worker		1	0		0	0												No	0	0
2024-08-06	SARI	32	2024-07-28	1	1	0	0	0	0		0	0	0	1	2024-08-02	1		36		Yes		0		Mbarara R. R. Hospital	80	2-Female		Laborer/Farmer		1	0		0	0												No	0	0
2024-09-10	SARI	37	2024-09-06	1	0	0	0	0	0		0	0	0	1	2024-09-08	1				Yes		0		Jinja R. R. Hospital	87	1-Male				0	0		0	0												No	0	0
2024-10-15	ILI	42	2024-10-13	0	0	0	0	0	0		0	0	0	0		1				No		0		Arua R. R. Hospital	65	2-Female		Other	House wife	0	0		0	0												No	0	0
2025-01-15	SARI	3	2024-12-15	1	1	0	0	0	0		0	0	0	1	2025-01-10	1				Yes		0		Tororo General Hospital	77	1-Male				1	0		0	0												No	0	0
2024-12-24	SARI	52	2024-12-22	0	1	0	0	0	0		0	0	0	1	2024-12-23	1		37.2		No		0		Nsambya Hospital	82	2-Female				0	0		0	0										Infractillary crepitations, mild rhonchi, sepsis		No	0	1
2025-01-07	ILI	2	2025-01-13	1	0	0	0	0	0		0	0	0	0		1		38.8		Yes		0		Arua R. R. Hospital	61	1-Male				1	0		0	0												No	0	0
2012-03-12	SARI	2012:10	2012-03-09	1	1	0	0	0	0	0	0	0	0	1	2012-03-09					Yes				Tororo	62	1		Laborer/farmer		1	1	1	1	0	0	0	0	0	0	0	0	0	0		0	No	0	0	0
2012-03-21	SARI	2012:12	2012-03-20													1	0	37	1		Yes	0	1	Tororo	80	2	0	Unemployed		1	0	1	1	1	0	0	0	0	0	0	0	0	0		0	No	0	0	0
2012-06-12	SARI	2012:24	2012-06-10	1	1	0	0	0	0	0	0	0	0	1	2012-06-11					Yes				Tororo	77	2	0	Laborer/farmer		1	1	1	1	1	1	0	0	1	0	0	0	0	0		0	No	0	0	0
2012-06-13	SARI	2012:23	2012-06-08	1	1	0	0	0	0	0	0	0	0	1	2012-06-12					Yes				Tororo	83	1		Laborer/farmer		1	1	0	1	0	1	0	0	0	0	0	0	0	0		0	No	0	0	0
2012-12-07	SARI	2012:49	2012-12-02	1	1	0	0	0	0	0	0	0	0	1	2012-12-07					Yes				Tororo	60	2		Not Applicable		1	0	0	1	0	0	0	0	0	0	0	0	0	0		0	No	0	0	0
2012-12-13	SARI	2012:50	2012-12-12													1	1	82	1		Yes	1	1	Tororo	82	1		Laborer/farmer		1	1	0	1	0	0	0	0	0	0	0	0	0	0		0	No	0	0	0
2013-02-09	SARI	2013:06	2013-02-04													1	1	38.5	1		No	0	1	Mbarara	89	1		Laborer/farmer		1	0	0	1	0	0	0	0	0	0	0	0	0	0		0	No	0	0	0
2013-03-10	SARI	2013:10	2013-03-06													1	1	38	1		No	0	1	Tororo	71	1		Laborer/farmer		1	0	0		1	0	0	0	0	0	0	0	0	0		0	No	0	0	0
2013-03-24	SARI	2013:12	2013-03-21													1	1	38.8	1		No	0	1	Tororo	63	2	99	Laborer/farmer		0	0	1	0	1	0	0	0	0	0	0	0	0	0		0	No	0	0	0
2013-04-09	SARI	2013:14	2013-04-05													1					No	1	1	Tororo	76	1				1	0	0	0	0	1	0	0	0	0	1	0	0	0		0		0	0	0
2013-05-08	SARI	2013:18	2013-05-04													1	99	38	1		Yes	1	1	Tororo	52	2	0	Student		1	1	1	1	0	99	0	0	0	0	0	0	0	0		0	No	0	0	0
2013-08-09	SARI	2013:31	2013-08-02													1	1	37.5	1		No	0	1	Entebbe	62	1		Not Applicable		0	0	0	0	0	1	0	0	0	0	0	0	1	0		0	Yes	0	0	0
2013-09-09	SARI	2013:36	2013-09-04	1	0	0	0	0	0	0	0	0	0	1	2013-09-05					Yes				Entebbe	74	2	0	Not Applicable		1	0	0	0	0	1	0	0	0	0	0	0	0	0		0	No	0	0	0
2013-10-15	SARI	2013:42	2013-10-14																					Mbarara	76	2	0	Not Applicable		1	1	0	1	1	0	0	0	0	0	0	0	0	0		0	No	0	0	0
2013-10-16	SARI	2013:41	2013-10-08													1	99				Yes	0	1	Mbarara	65	1		Other	Traditional herdalist	1	0	0	0	1	0	0	0	0	0	0	0	0	0		0	Yes	0	0	0
2013-10-16	SARI	2013:41	2013-10-10													1	1				No	1	1	Mbarara	67	1		Not Applicable		1	1	1	1	0	0	0	0	0	0	0	0	0	0		0	No	0	0	0
2013-12-28	SARI	2013:51	2013-12-20													1	1	39	1		Yes	1	1	Tororo	74	1		Not Applicable		1	0	0	1	0	99	0	0	0	0	0	0	0	0		0	Yes	0	0	0
2014-02-10	SARI	2014:06	2014-02-02													1	1	38	1		Yes	0	1	Tororo	80	2	0	Laborer/farmer		1	1	1	1	0	0	0	0	0	0	0	0	0	0		0	No	0	0	0
2014-01-17	SARI	2014:02	2014-01-11													1	99				Yes	1	1	Tororo	88	1		Not Applicable		1	1	1	0	0	1	0	0	0	0	0	0	0	1	HT, Diabetes	0	No	0	0	0
2014-02-05	SARI	2014:06	2014-02-02													1	1	37.9	1		No	0	1	Entebbe	65	2	0	Unemployed		0	0	0	0	0	0	0	0	0	0	0	0	0	0		0	No	0	0	0
2014-02-26	SARI	2014:08	2014-02-20	1	1	0	0	0	0	0	0	0	0	1	2014-02-24					Yes				Mbarara	86	1		Laborer/farmer		1	0	1	1	0	0	0	0	0	0	0	0	0	0		0	No	0	0	0
2014-02-26	SARI	2014:08	2014-02-21	1	1	0	0	0	0	0	0	0	0	1	2014-02-19					Yes				Mbarara	82	2		Laborer/farmer		1	1	1	0	0	0	0	0	0	0	0	0	0	0		0	No	0	0	0
2014-11-26	SARI	2014:47	2014-11-19	1	1	0	0	0	0	0	0	0	0	1	2014-11-25					Yes				Mbarara	70	1		Not Applicable		1	1	0	0	0	0	0	0	0	0	0	0	0	0		0	Yes	0	0	0
2015-01-18	SARI	2015:02	2015-01-16													1	1	38.8	1		No	1	1	Kibuli Hospital	78	1		Not Applicable		0	0	0	1	0	0	0	0	0	0	0	0	0	0		0	No	0	0	0
2015-02-20	SARI	2015:07	2015-02-18													1	0	37.9	1		Yes	1	1	Kibuli Hospital	80	1		Not Applicable		1	0	0	1	0	0	0	0	0	0	0	0	0	0		0	No	0	0	0
2015-04-11	SARI	2015:12	2015-03-22													1	0	37.2	1		Yes	1	0	IHK	64	2	0	Unemployed		1	1	1	1	0	1	0	0	0	0	0	0	0	1	Diabetes Mellitus	0	No	0	0	0
2015-04-15	SARI	2015:14	2015-04-08													1	1	36.7	1		Yes	0	1	Nsambya	73	2	0	Other	Retired registered nurse	0	1	0	1	0	1	0	0	0	0	0	0	0	0	Bronchitis, Broncho pneumonia	0	No	0	0	0
2015-04-27	SARI	2015:16	2015-04-25													1	1	37.6	1		No	0	1	Nsambya	90	2	0	Unemployed		0	1	1	1	0	0	0	0	0	0	0	0	0	0		0	No	0	0	0
2015-04-28	SARI	2015:17	2015-04-26													1	99				Yes	1	1	Arua	90	2	0	Not Applicable		1	1	0	1	0	0	0	0	0	0	0	0	0	0		0	No	0	0	0
2015-05-23	SARI	2015:20	2015-05-19													1	0	36	1		Yes	0	1	Nsambya	75	1		Other	Retired Enginer	0	0	0	0	0	1	0	0	0	0	0	0	0	1	Parkinsons disease, Bronch pneumonia	0	No	0	0	0
2015-06-18	SARI	2015:23	2015-06-12	1	1	0	0	0	0	0	0	0	0	1	2015-06-18					Yes				Mbarara	67	2	0	Unemployed		1	0	0	1	1	0	0	0	0	0	0	0	0	0		0	No	0	0	0
2015-07-06	SARI	2015:26	2015-07-02													1	0	37	1		Yes	1	1	Nsambya	92	1		Unemployed		0	1	1	0	0	1	1	0	0	0	0	0	0	0	Left ischaemic strock, Broncho pneumonia	0	No	0	0	0
2015-07-21	SARI	2015:28	2015-07-16													1	1	38	1		No	1	1	Nsambya	56	1		Other	Electrician	0	1	1	0	0	1	0	0	0	0	0	0	0	1	HIV, Pneumonia	0	No	0	0	0
2015-07-18	SARI	2015:28	2015-07-15													1	1	36.5	1		Yes	1	0	Nsambya	84	2	0	Unemployed		1	1	0	0	0	1	0	0	0	0	0	0	0	1	Known HT, DM with Severe Broncho Pneumonia	0	No	0	0	0
2015-07-30	SARI	2015:30	2015-07-30													1	1	38.4	1		Yes	1	1	Nsambya	75	1		Unemployed		1	1	1	0	0	1	1	0	0	0	0	0	0	1	Hypertenzia heart disease, Bevere broncho pneumonia	0	Yes	0	0	0
2015-08-14	SARI	2015:31	2015-08-08													1	1	38.5	1		No	0	99	Nsambya	75	2	0	Other	Housewife	0	0	0	0	0	1	0	0	0	0	0	0	0	1	DM with Malaria, Bronchopneumonia	99	No	0	0	0
2015-08-25	SARI	2015:33	2015-08-22													1	0	37.8	1		Yes	0	1	Nsambya	75	1		Unemployed		1	1	0	0	0	1	0	0	0	0	0	1	0	1	Carcinoma fung, Broncho pneumonia	0	Yes	0	0	0
2015-08-09	SARI	2015:30	2015-08-01													1	0	36.8	1		Yes	1	1	Tororo	65	1		Not Applicable		1	1	1	0	0	0	0	0	0	0	0	0	0	0		0	No	0	0	0
2015-07-08	SARI	2015:26	2015-06-30													1	0	35.9	1		Yes	1	1	Mbarara	71	2	0	Laborer/farmer		1	0	0	1	0	0	0	0	0	0	0	0	0	0		0	No	0	0	0
2015-08-13	SARI	2015:32	2015-08-10													1	1	39.6	1		Yes	0	1	Mbarara	77	1		Laborer/farmer		1	0	0	1	0	0	0	0	0	0	0	0	0	0		0	Yes	0	0	0
2015-09-04	SARI	2015:33	2015-08-16													1	0	37.9	1		Yes	0	1	Nsambya	72	2	0	Other	House wife	0	0	0	0	0	1	0	0	0	0	0	0	0	1	CCF, Broncho pneumonia	0	No	0	0	0
2015-08-20	SARI	2015:32	2015-08-14													0	0	38.8	1		Yes	0	1	Nsambya	72	2	0	Not Applicable		1	0	0	0	0	0	0	0	0	0	0	0	0	0		0	No	0	0	0
2015-09-11	SARI	2015:36	2015-09-08													1	0	37.6	1		No	1	1	Nsambya	72	2	0	Unemployed		0	0	1	0	0	0	0	0	0	0	0	0	0	0		0	No	0	0	0
2015-10-05	SARI	2015:39	2015-10-02													1					Yes	0	1	Tororo	72	1		Laborer/farmer		0	1	1	1	1	0	0	0	0	0	0	0	0	0		0	No	0	0	0
2015-10-27	SARI	2015:42	2015-10-24													1	1	38.4	1		Yes	0	1	Nsambya	75	2	0	Unemployed		0	1	0	0	0	0	0	0	0	0	0	0	0	0		0	Yes	0	0	0
2015-11-23	SARI	2015:46	2015-11-19													1		38.2	1		No	1	1	Nsambya	82	2	0	Unemployed		0	1	0	0	0	0	0	0	0	0	0	0	0	0		0	No	0	0	0
2015-12-13	SARI	2015:49	2015-12-06	1	1	0	0	0	0	0	0	0	0	1	2015-12-07					Yes				Mbarara	83	1		Laboratory worker		1	1	0	0	0	0	0	0	0	0	0	0	0	0		0	No	0	0	0
2016-02-19	SARI	2016:06	2016-02-07													1	0	37	1		Yes	0	1	Entebbe	66	1		Unemployed		1	1	0	1	1	0	0	0	0	0	0	0	0	0		0	No	0	0	0
2016-02-26	SARI	2016:07	2016-02-19													1	0	36.6	1		Yes	0	1	Mbarara	87	2	0	Laborer/farmer		0	1	0	1	0	1	0	0	0	0	0	0	0	1	was unconcious	0	No	0	0	0
2016-10-25	SARI	2016:42	2016-10-17													1	99				Yes	0	1	Koboko	76	1		Not Applicable		0	1	0	0	0	1	0	0	0	0	0	0	0	1	Hypertesion	0	No	0	0	0
2016-11-28	SARI	2016:47	2016-11-22													1	0				No	0	1	Tororo	75	2	0	Laborer/farmer		0	0	0	0	0	1	0	1	0	0	0	0	0	0		0	No	0	0	0
2017-01-24	SARI	2017:03	2017-01-20													1	1	38	1		Yes	1	1	Nsambya	66	2	0	Laborer/farmer		1	0	0	0	0	0	0	0	0	0	0	0	0	0		0	No	0	0	0
2017-03-16	SARI	2017:11	2017-03-12													1	1	37.8	1		Yes	0	1	Nsambya	85	2	0	Laborer/farmer		1	0	0	0	0	1	0	0	0	0	0	0	0	0		0	No	0	0	0
2017-03-24	SARI	2017:12	2017-03-21													1	1	38.8	1		Yes	0	1	Nsambya	66	1		Businessman/woman		1	0	1	1	0	1	0	0	0	0	0	0	0	1	known Diabetes & Hypertension	0	No	0	0	0
2017-03-29	SARI	2017:12	2017-03-25													1	0	37.1	1		Yes	0	1	Mbarara	63	1		Laborer/farmer		1	0	1	1	1	0	0	0	0	0	0	0	0	0		0	No	0	0	0
2017-04-04	SARI	2017:13	2017-04-01													1	1	39	1		Yes	1	1	Nsambya	90	2	0	Businessman/woman		1	1	1	1	1	1	0	0	0	0	0	0	0	1	Aspiration pneumonia	0	No	0	0	0
2017-04-15	SARI	2017:15	2017-04-10													1	0	37.8	1		Yes	1	1	Nsambya	90	1		Other	Retired Driver	1	1	0	1	0	1	0	0	0	0	0	0	0	1	Broncho Pneumonia	0	Yes	0	0	0
2017-04-21	SARI	2017:16	2017-04-20													1	0				No	1	1	Entebbe	80	2	0	Unemployed		1	1	0	0	0	0	0	0	0	0	0	0	0	0		0	No	0	0	0
2017-05-08	SARI	2017:18	2017-05-06													1	1	38.3	1		Yes	0	1	Nsambya	83	1		Other	Retired Tailor	0	0	0	0	0	1	0	0	0	0	0	0	0	1	Known Hypertensive with Respiratory Distress, Extensive Pneumonia	99	No	0	0	0
2017-06-21	SARI	2017:25	2017-06-18													1	0	37.5	1		No	1	1	Kibuli Hospital	60	1		Laborer/farmer		1	0	0	1	0	0	0	0	0	0	0	0	0	0		0	No	0	0	0
2017-06-24	SARI	2017:25	2017-06-20													1	0				Yes	0	1	Entebbe	62	2	0	Laborer/farmer		1	1	0	1	0	0	0	0	0	0	0	0	0	0		0	No	0	0	0
2017-08-01	SARI	2017:30	2017-07-27													1	1	38	1		No	0	1	Entebbe	74	2	0	Laborer/farmer		1	0	0	1	0	1	0	0	0	0	0	0	0	1	Diabetes metitus	0	No	0	0	0
2017-08-03	SARI	2017:31	2017-07-31													1	0	37	1		No	0	1	Entebbe	94	2	0	Businessman/woman		1	1	1	1	0	1	0	0	0	0	0	0	0	1	Hypoglyaemia	0	No	0	0	0
2017-08-03	SARI	2017:31	2017-08-01													1	0	37.5	1		No	0	1	Entebbe	73	2	0	Laborer/farmer		1	1	0	1	0	0	0	0	0	0	0	0	0	0		0	No	0	0	0
2017-08-08	SARI	2017:31	2017-08-03													1	1	34.4	1		Yes	0	1	Mbarara	63	2	0	Unemployed		1	0	0	1	1	1	0	0	0	0	0	0	0	1	Back pain	0	No	0	0	0
2017-08-31	SARI	2017:34	2017-08-25													1	1	37.5	1		No	0	1	Nsambya	87	2	0	Unemployed		0	0	0	1	0	1	0	0	0	0	0	0	0	1	broncho pneumonia	0	No	0	0	0
2017-09-19	SARI	2017:37	2017-09-12													1	0	35	1		Yes	0	1	Nsambya	80	2	0	Not Applicable		0	1	0	0	0	1	0	0	0	0	0	0	0	1	upper RTI, Resolving stoke	99	N/A	0	0	0
2017-10-12	SARI	2017:41	2017-10-09													1	1	40.4	1		No	1	1	Kibuli Hospital	72	2	0	Unemployed		1	0	0	1	0	0	0	0	0	0	0	0	0	0		0	No	0	0	0
2017-12-09	SARI	2017:49	2017-12-07													1	1	37.9	1		Yes	0	1	Nsambya	70	1		Businessman/woman		0	0	0	1	0	1	0	0	0	0	0	0	0	1	Known DM, Pneumonia	0	No	0	0	0
2017-12-10	SARI	2017:49	2017-12-08	1	0	0	0	0	0	0	0	0	0	1	2017-12-10					Yes				Nsambya	83	1		Not Applicable		0	0	0	1	0	1	0	0	0	0	0	0	0	1	RTI, Pneumonia, UTI	0	No	0	0	0
2018-01-10	SARI	2018:02	2018-01-09													1	1	37.8	1		Yes	0	1	Nsambya	62	2	0	Businessman/woman		1	0	0	0	0	1	0	0	0	0	0	0	0	1	ISS, Pneumonia, Respiratory distress	0	No	0	0	0
2018-01-10	SARI	2018:02	2018-01-08													99	99				No	0	1	Nsambya	74	1		Businessman/woman		0	0	0	0	0	1	0	0	0	0	0	0	0	0	Pneoumonia, urine retention	0	No	0	0	0
2018-06-02	SARI	2018:22	2018-05-29													1	0	37.8	1		Yes	0	1	Nsambya	90	2	0	Laborer/farmer		1	1	1	0	1	1	0	0	0	0	0	0	0	1	Acute Bronchitis	0	No	0	0	0
2018-08-08	SARI	2018:32	2018-08-05													1	1	40	1		No	0	1	Nsambya	57	2	0	Other	House Wife	1	1	1	1	0	1	0	0	0	0	0	0	0	1	Known Hypertensive with Pneumonia	0	No	0	0	0
2017-06-26	SARI	2017:26	2017-06-20													1	0	37.5	1		Yes	0	1	Entebbe	62	2	0	Laborer/farmer		1	0	0	0	0	0	0	0	0	0	0	0	0	0		0	No	0	0	0
2018-08-20	SARI	2018:34	2018-08-16													1	0	37.8	1		Yes	1	1	Nsambya	90	2	0	Not Applicable		1	1	0	0	1	1	0	0	0	0	0	0	0	1	HTN, DM, Upper Respiratory Tract Infection, Pneumonia	0	No	0	0	0
2018-11-26	SARI	2018:48	2018-11-22													1	0	36	1		Yes	0	1	Entebbe	65	2	0	Businessman/woman		1	0	0	1	0	0	0	0	0	0	0	0	0	0		0	No	0	0	0
2019-03-21	SARI	2019:12	2019-03-15													1	0	35.8	1		No	0	1	Entebbe	72	2	0	Laborer/farmer		1	1	1	1	1	0	0	0	0	0	0	0	0	0		0	No	0	0	0
2019-07-24	SARI	2019:30	2019-07-20													1					Yes	1	1	Entebbe	87	1		Other	Carpenter	1	1	1	1	0	1	0	0	0	0	0	0	0	1	Hypertension	0	N/A	0	0	0
2019-09-19	SARI	2019:38	2019-09-14													1	1	37.8	1		No	0	1	Nsambya	73	2	0	Not Applicable		1	0	0	0	0	1	0	0	0	0	0	0	0	1	KNOWN DM, HT	0	No	0	0	0
2019-10-06	SARI	2019:41	2019-10-03													0	1	36.9	1		No	0	1	Nsambya	66	2	0	Other	Pastor	0	0	1	0	0	1	0	0	0	0	0	0	0	1	ANAEMIA WITH PNEUMONIA IN A KNOWN HT	0	No	0	0	0
2019-08-02	SARI	2019:31	2019-07-28													1	1	38.3	1		No	0	1	Entebbe	60	2	0	Laborer/farmer		1	0	1	1	0	0	0	0	0	0	0	0	0	0		0	No	0	0	0
2019-07-16	SARI	2019:29	2019-07-03													1	0	37.8	1		Yes	1	1	Entebbe	65	1		Laborer/farmer		1	0	0	0	0	1	0	0	0	0	0	0	0	1	Immuno Suppressive Syndrome	0	No	0	0	0
2019-10-02	SARI	2019:40	2019-09-29													1					Yes	0	1	Entebbe	80	1		Laborer/farmer		1	1	1	1	0	0	0	0	0	0	0	0	0	0		0	No	0	0	0
2019-10-16	SARI	2019:42	2019-10-04													1					Yes	1	1	Entebbe	74	1		Businessman/woman		1	1	1	1	0	1	0	0	0	0	0	0	0	1	Hypertension	0	No	0	0	0
2019-10-19	SARI	2019:42	2019-10-10													0	1	36	1		Yes	0	1	Nsambya	95	2	0	Unemployed		0	0	0	0	0	1	0	0	0	0	0	0	0	1	BRONCHOPNEUMONIA	0	No	0	0	0
2019-11-22	SARI	2019:47	2019-11-20													1					Yes	1	1	Entebbe	69	1		Laborer/farmer		1	1	0	1	0	0	0	0	0	0	0	0	0	0		0	No	0	0	0
2019-12-17	SARI	2019:51	2019-12-10													1					Yes	0	1	Entebbe	89	2	0	Laborer/farmer		0	1	0	1	0	0	0	0	0	0	0	0	0	0		0	No	0	0	0
2019-12-02	SARI	2019:49	2019-11-18													1					Yes	1	1	Entebbe	76	1		Laborer/farmer		1	1	0	1	0	1	0	0	0	0	0	0	0	1	Liver corhosis	0	No	0	0	0
2019-11-27	SARI	2019:48	2019-11-25													1	0	36.5	1		No	1	1	Kibuli Hospital	72	2	0	Laborer/farmer		1	0	0	1	1	1	0	0	0	0	0	0	0	1	Hypertension and DM	0	No	0	0	0
2019-12-16	SARI	2019:51	2019-12-10													1	1	35.6	1		Yes	0	1	Nsambya	79	1		Laborer/farmer		1	0	1	0	0	1	0	0	0	0	0	0	0	1	RTI R/O MALARIA, ENTERIC FEVER	0	No	0	0	0
2020-01-11	SARI	2020:02	2020-01-04													0	0				Yes	0	1	Nsambya	80	1		Unemployed		0	0	0	0	0	1	0	0	0	0	0	0	0	1	ISS WITH BRONCHOPNEUMONIA	0	No	0	0	0
2020-01-11	SARI	2020:02	2020-01-03													0	1	37.6	1		Yes	0	1	Nsambya	63	1		Businessman/woman		0	0	0	0	0	1	0	0	0	0	0	0	0	1	HH8 WITH BRONCHOPNEUMONIA	0	No	0	0	0
2020-01-14	SARI	2020:03	2020-01-06													1	1	36.2	1		No	0	1	Nsambya	83	2	0	Laborer/farmer		0	0	0	0	0	1	0	0	0	0	0	0	0	1	BRONCHOPNEUMONIA, GASTRITIS	0	No	0	0	0
2019-12-27	SARI	2019:52	2019-12-21													1	1	36	1		Yes	0	1	Nsambya	95	1	0	Unemployed		0	0	0	0	0	1	0	0	0	0	0	0	0	1	KNOWN HT WITH BRONCHOPNEUMONIA	0	No	0	0	0
2024-01-30	SARI	2024:05	2024-01-24													1					Yes	1	1	Mbarara	82	2	0	Laborer/farmer		1	0	0	1	0	1	1	0	0	0	0	0	0	0		0	No	0	0	0
2011-05-23	ILI	2011:21	2011-05-21	1	0		0										1	38.1	1	Yes	No	0		Entebbe	64	1		Unemployed		1	0		0	0	0	0	0	0	0	0	0	0	0		0	No
2011-11-10	ILI	2011:45	2011-11-10	1	0		0										1	38	1	Yes	No	0		Tororo	66	1		Unemployed		0	0		0	0	0	0	0	0	0	0	0	0	0		0	No
2011-04-26	ILI	2011:17	2011-04-24	1	0		0										1	38	1	Yes	No	0		Tororo	74	1		Laborer/farmer		99	0		0	0	99	0	0	0	0	0	0	0	0		99	No
2011-11-30	ILI	2011:48	2011-11-28	1	0		0										1	38.4	1	Yes	No	0		Kisenyi	65	2	0	Businessman/woman		1	0		0	0	1	0	0	0	0	0	0	0	0		0	No
2011-05-26	ILI	2011:21	2011-05-24	1	0		0										1	38	1	Yes	No	1		Tororo	62	1		Laboratory worker		0	0		0	0	0	0	0	0	0	0	0	0	0		0	No
2011-11-14	ILI	2011:46	2011-11-12	0	0		0										1	38	1	No	No	0		Tororo	62	1		Laborer/farmer		0	0		0	0	0	0	0	0	0	0	0	0	0		0	No
2011-11-30	ILI	2011:48	2011-11-28	0	0		0										1	38	1	No	No	0		Tororo	34	1		Other	Askali	1	0		0	0	0	0	0	0	0	0	0	0	0		0	No
2011-11-30	ILI	2011:48	2011-11-30	1	0		0										1	38	1	Yes	No	1		Tororo	40	1		Laborer/farmer		1	0		0	0	0	0	0	0	0	0	0	0	0		0	No
2012-03-05	ILI	2012:10	2012-03-03	1	0		0										1	38.8	1	Yes	No	0		Kitebi	68	1		Laboratory worker		1	0		0	1	1	0	0	0	1	0	0	0	0		0	No
2012-09-17	ILI	2012:38	2012-09-14	1	0		0										1	38	1	Yes	No	0		Entebbe	60	2	0	Unemployed		1	0		1	0	0	0	0	0	0	0	0	0	0		0	No
2012-09-13	ILI	2012:37	2012-09-10	0	0		1										99		1	No	No	0		Entebbe	65	2	0	Unemployed		1	1		1	1	0	0	0	0	0	0	0	0	0		0	No
2015-03-10	ILI	2015:10	2015-03-09	1	1		0										1	38	1	Yes	No	1		Kawaala	77	1		Unemployed		1	0		1	1	1	0	0	0	0	0	0	0	0		0	No
2015-07-25	ILI	2015:29	2015-07-19	1	0		0										1	36	1	Yes	No	1		UVRI Clinic	60	2	0	Health care worker		0	0		0	0	0	0	0	0	0	0	0	0	0		0	No
2016-02-09	ILI	2016:06	2016-02-08	1	0		0										0	38.2	1	Yes	No	0		Entebbe	65	1		Laborer/farmer		99	0		1	0	0	0	0	0	0	0	0	0	0		0	No
2016-05-05	ILI	2016:18	2016-05-03	1	0		0										1	38.2	1	Yes	No	0		Entebbe	45	2	0	Laborer/farmer		1	0		0	0	0	0	0	0	0	0	0	0	0		0	No
2017-06-22	ILI	2017:25	2017-06-19	1	1		0										1	38.6	1	Yes	No	0		Entebbe	72	2	0	Veterinarian/animal health worker		1	0		1	0	0	0	0	0	0	0	0	0	0		0	No
2016-09-03	ILI	2016:35	2016-08-31	1	0		0										1	38.2	1	Yes	No	0		Entebbe	65	1		Veterinarian/animal health worker		1	0		1	0	0	0	0	0	0	0	0	0	0		0	No
2011-08-25	ILI	2011:34	2011-08-23	1	1		0										1	38.5	1	Yes	No	1		Kiswa	78	2	0	Unemployed		0	0		0	0	1	0	0	0	0	0	0	0	0		0
2011-02-28	ILI	2011:09	2011-02-26		0		0										1	39	1		No	0		Koboko	60	2	0	Laborer/farmer		0	0		0	0	0	0	0	0	0	0	0	0	0		0
2010-12-03	ILI	2010:48	2010-12-01	1	0		0										1	38.2	1	Yes	No	0		Entebbe	60	2	0	Laborer/farmer		0	0		0	0	0	0	0	0	0	0	0	0	0		0
2011-01-27	ILI	2011:04	2011-01-26	1	0		0										1	38	1	Yes	No	1		Entebbe	60	1				0	0		0	0	1	0	0	0	0	0	0	0	0		0
[truncated: 15 more columns]

## Sheet: Data dictionary
Most variables	1=Yes	2=No
Smoke	1=Yes	2=No	3=Not Applicable
Sex	1=Male	2=Female
Generalized	1=Yes	0=No	99=unknown
